# Supplementary material for: 1,1′-Dimethyl-4,4′-(2,4-di-1-naphthyl­cyclo­butane-1,3-di­yl)dipyridinium–(E)-1-methyl-4-[2-(1-naphth­yl)vin­yl]pyridinium–4-amino­benzene­sulfonate–water (0.25/1.50/2/2)
Source: Acta Crystallogr Sect E Struct Rep Online. 2009 Jul 31;65(Pt 8):o2048–9. doi: 10.1107/S1600536809029730 (PMC2977246; doi:10.1107/S1600536809029730)
Supplement: Supplementary file 1 [file e-65-o2048-sup1.cif]

##############################################################################
###                                                                        ###
###        Electronic paper (Acta Crystallographica Section E)             ###
###                                                                        ###
##############################################################################
#                                                                            #
# This CIF contains the data in a paper accepted for publication in Acta     #
# Crystallographica Section E. It conforms to the requirements of Notes      #
# for Authors for Section E, and has been peer reviewed under the auspices   #
# of the IUCr Commission on Journals.                                        #
#                                                                            #
# Full details of the Crystallographic Information File format               #
# are given in the paper "The Crystallographic Information File (CIF):       #
# a New Standard Archive File for Crystallography" by S. R. Hall, F. H.      #
# Allen and I. D. Brown [Acta Cryst. (1991), A47, 655-685].                  #
#                                                                            #
# The current version of the core CIF dictionary is obtainable from          #
# ftp://ftp.iucr.org/pub/cif_core.dic. The current version number is 2.4.    #
#                                                                            #
# Software is freely available for graphical display of the structure(s) in  #
# this CIF.  For information consult the CIF home page http://www.iucr.org/  #
# cif/home.html                                                              #
#                                                                            #
# This file may be used for bona fide research purposes within the           #
# scientific community so long as proper attribution is given to the journal # 
# article from which it was obtained.                                        #
#                                                                            #
##############################################################################
                                             
data_global
_audit_creation_method     'form.cif (version 2.0)'
_journal_data_validation_number     ?
_journal_date_recd_electronic     2009-07-06
_journal_date_accepted     2009-07-27
_journal_name_full     'Acta Crystallographica, Section E'
_journal_year     2009
_journal_volume     65
_journal_issue      8
_journal_page_first     o2048
_journal_page_last     o2049
_journal_paper_category     QO
_journal_coeditor_code     CI2847
_publ_contact_author_name     'Prof. Fun Hoong-Kun'
_publ_contact_author_address
;
      X-ray Crystallography Unit
      School of Physics
      Universiti Sains Malaysia
      11800 USM, Penang
      MALAYSIA
;
_publ_contact_author_email     'hkfun@usm.my'
_publ_contact_author_fax     '6 04 6579150'
_publ_contact_author_phone     '6 04 6577888  Ext. 3690'
_publ_section_title
;\
1,1'-Dimethyl-4,4'-(2,4-di-1-naphthylcyclobutane-1,3-diyl)dipyridinium--\
(<i>E</i>)-1-methyl-4-[2-(1-naphthyl)vinyl]pyridinium--4-\
aminobenzenesulfonate--water (0.25/1.50/2/2)
;
loop_
    _publ_author_name
    _publ_author_footnote
    _publ_author_address
    'Hoong-Kun Fun'
;
Thomson Reuters ResearcherID: A-3561-2009.
;
;     X-ray Crystallography Unit
      School of Physics
      Universiti Sains Malaysia
      11800 USM, Penang
      Malaysia
;
    'Kullapa Chanawanno' ?
;     Crystal Materials Research Unit
      Department of Chemistry
      Faculty of Science
      Prince of Songkla University
      Hat-Yai, Songkhla 90112
      Thailand
;
    'Suchada Chantrapromma'
;
      Additional correspondence author, e-mail: suchada.c@psu.ac.th.
      Thomson Reuters ResearcherID: A-5085-2009.
;
;     Crystal Materials Research Unit
      Department of Chemistry
      Faculty of Science
      Prince of Songkla University
      Hat-Yai, Songkhla 90112
      Thailand
;
data_I
_audit_creation_method     SHELXL-97
_chemical_name_systematic
;
1,1'-Dimethyl-4,4'-(2,4-di-1-naphthylcyclobutane-1,3-diyl)dipyridinium--
(<i>E</i>)-1-methyl-4-[2-(1-naphthyl)vinyl]pyridinium--
4-aminobenzenesulfonate--water (0.25/1.50/2/2)
;
_chemical_name_common
;
;
_chemical_formula_moiety
             '1.5(C18 H16 N +), 0.25(C36 H32 N2 2+), 2(C6 H6 N O3 S -), 2(H2 O)'
_chemical_formula_sum     'C48 H48 N4 O8 S2'
_chemical_formula_iupac
                     '1.5C18 H16 N +, 0.25C36 H32 N2 2+, 2C6 H6 N O3 S -, 2H2 O'
_chemical_formula_weight     873.04
_chemical_melting_point     ?
_chemical_melting_point_gt     513
_chemical_melting_point_lt     514
_symmetry_cell_setting     Monoclinic
_symmetry_space_group_name_H-M     'P 21/c'
_symmetry_space_group_name_Hall     '-P 2ybc'
loop_
    _symmetry_equiv_pos_as_xyz
    'x, y, z'
    '-x, y+1/2, -z+1/2'
    '-x, -y, -z'
    'x, -y-1/2, z-1/2'
_cell_length_a     6.6352(4)
_cell_length_b     14.8824(8)
_cell_length_c     20.9347(13)
_cell_angle_alpha     90.00
_cell_angle_beta     97.921(3)
_cell_angle_gamma     90.00
_cell_volume     2047.5(2)
_cell_formula_units_Z     2
_cell_measurement_reflns_used     4099
_cell_measurement_theta_min     0.98
_cell_measurement_theta_max     26.00
_cell_measurement_temperature     100(2)
_exptl_crystal_description     Needle
_exptl_crystal_colour     Green
_exptl_crystal_size_max     0.52
_exptl_crystal_size_mid     0.13
_exptl_crystal_size_min     0.07
_exptl_crystal_density_diffrn     1.416
_exptl_crystal_density_meas     ?
_exptl_crystal_density_method     'not measured'
_exptl_crystal_F_000     920
_exptl_absorpt_coefficient_mu     0.194
_exptl_absorpt_correction_type     multi-scan
_exptl_absorpt_process_details     '(SADABS; Bruker, 2005)'
_exptl_absorpt_correction_T_min     0.9061
_exptl_absorpt_correction_T_max     0.9862
_exptl_special_details
;
The crystal was placed in the cold stream of an Oxford Cryosystems Cobra
open-flow nitrogen cryostat (Cosier & Glazer, 1986) operating at 100.0(1) K.
;
_diffrn_ambient_temperature     100
_diffrn_radiation_type     'MoK\a'
_diffrn_radiation_wavelength     0.71073
_diffrn_radiation_source     'sealed tube'
_diffrn_radiation_monochromator     'graphite'
_diffrn_measurement_device_type     'Bruker APEXII CCD area-detector'
_diffrn_measurement_method     '\f and \w'
_diffrn_detector_area_resol_mean     ?
_diffrn_reflns_number     21302
_diffrn_reflns_av_R_equivalents     0.0439
_diffrn_reflns_av_sigmaI/netI     0.0385
_diffrn_reflns_theta_min     0.98
_diffrn_reflns_theta_max     26.00
_diffrn_reflns_theta_full     26.00
_diffrn_measured_fraction_theta_max     0.999
_diffrn_measured_fraction_theta_full     0.999
_diffrn_reflns_limit_h_min     -8
_diffrn_reflns_limit_h_max     8
_diffrn_reflns_limit_k_min     -16
_diffrn_reflns_limit_k_max     18
_diffrn_reflns_limit_l_min     -25
_diffrn_reflns_limit_l_max     23
_diffrn_standards_number     0
_diffrn_standards_interval_count     .
_diffrn_standards_interval_time     .
_diffrn_standards_decay_%     ?
_refine_special_details
;
 Refinement of F^2^ against ALL reflections.  The weighted R-factor wR and
 goodness of fit S are based on F^2^, conventional R-factors R are based
 on F, with F set to zero for negative F^2^. The threshold expression of
 F^2^ > 2sigma(F^2^) is used only for calculating R-factors(gt) etc. and is
 not relevant to the choice of reflections for refinement.  R-factors based
 on F^2^ are statistically about twice as large as those based on F, and R-
 factors based on ALL data will be even larger.
;
_reflns_number_total     4099
_reflns_number_gt     3550
_reflns_threshold_expression     I>2\s(I)
_refine_ls_structure_factor_coef     Fsqd
_refine_ls_matrix_type     full
_refine_ls_R_factor_all     0.1089
_refine_ls_R_factor_gt     0.0972
_refine_ls_wR_factor_gt     0.2639
_refine_ls_wR_factor_ref     0.2747
_refine_ls_goodness_of_fit_ref     1.068
_refine_ls_restrained_S_all     1.031
_refine_ls_number_reflns     4099
_refine_ls_number_parameters     440
_refine_ls_number_restraints     300
_refine_ls_hydrogen_treatment     constr
_refine_ls_weighting_scheme     calc
_refine_ls_weighting_details
        'calc w=1/[\s^2^(Fo^2^)+(0.1017P)^2^+16.5792P] where P=(Fo^2^+2Fc^2^)/3'
_atom_sites_solution_hydrogens     geom
_atom_sites_solution_primary     direct
_atom_sites_solution_secondary     difmap
_refine_ls_shift/su_max     0.001
_refine_ls_shift/su_mean     0.000
_refine_diff_density_max     1.204
_refine_diff_density_min     -0.615
_refine_ls_extinction_method     none
_refine_ls_extinction_coef     ?
loop_
    _atom_type_symbol
    _atom_type_description
    _atom_type_scat_dispersion_real
    _atom_type_scat_dispersion_imag
    _atom_type_scat_source
    'C' 'C' 0.0033 0.0016
                         'International Tables Vol C Tables 4.2.6.8 and 6.1.1.4'
    'H' 'H' 0.0000 0.0000
                         'International Tables Vol C Tables 4.2.6.8 and 6.1.1.4'
    'N' 'N' 0.0061 0.0033
                         'International Tables Vol C Tables 4.2.6.8 and 6.1.1.4'
    'O' 'O' 0.0106 0.0060
                         'International Tables Vol C Tables 4.2.6.8 and 6.1.1.4'
    'S' 'S' 0.1246 0.1234
                         'International Tables Vol C Tables 4.2.6.8 and 6.1.1.4'
_computing_data_collection     'APEX2 (Bruker, 2005)'
_computing_cell_refinement     'SAINT (Bruker, 2005)'
_computing_data_reduction     'SAINT (Bruker, 2005)'
_computing_structure_solution     'SHELXTL (Sheldrick, 2008)'
_computing_structure_refinement     'SHELXTL (Sheldrick, 2008)'
_computing_molecular_graphics     'SHELXTL (Sheldrick, 2008)'
_computing_publication_material
;
SHELXTL (Sheldrick, 2008) and PLATON (Spek, 2009)
;
loop_
    _atom_site_type_symbol
    _atom_site_label
    _atom_site_fract_x
    _atom_site_fract_y
    _atom_site_fract_z
    _atom_site_U_iso_or_equiv
    _atom_site_adp_type
    _atom_site_calc_flag
    _atom_site_refinement_flags
    _atom_site_occupancy
    _atom_site_disorder_assembly
    _atom_site_disorder_group
    S S1 0.3679(2) 0.09002(8) 0.28289(6) 0.0218(3) Uani d . 1 . .
    O O1 0.5862(6) 0.0903(2) 0.28680(19) 0.0275(9) Uani d . 1 . .
    O O2 0.2700(6) 0.0497(3) 0.2232(2) 0.0298(9) Uani d . 1 . .
    O O3 0.2958(7) 0.0516(3) 0.3399(2) 0.0352(10) Uani d . 1 . .
    N N2 0.1545(7) 0.4776(3) 0.2898(2) 0.0245(10) Uani d . 1 . .
    H H2B 0.2400 0.5174 0.2807 0.029 Uiso calc R 1 . .
    H H2C 0.0426 0.4940 0.3028 0.029 Uiso calc R 1 . .
    C C19 0.2965(8) 0.2043(3) 0.2812(2) 0.0197(10) Uani d . 1 . .
    C C20 0.4260(8) 0.2701(4) 0.2610(2) 0.0227(11) Uani d . 1 . .
    H H20 0.5461 0.2529 0.2461 0.027 Uiso calc R 1 . .
    C C21 0.3758(8) 0.3600(4) 0.2630(3) 0.0226(11) Uani d . 1 . .
    H H21 0.4642 0.4028 0.2501 0.027 Uiso calc R 1 . .
    C C22 0.1966(8) 0.3877(3) 0.2838(2) 0.0197(10) Uani d . 1 . .
    C C23 0.0644(8) 0.3219(4) 0.3019(2) 0.0212(11) Uani d . 1 . .
    H H23 -0.0585 0.3393 0.3148 0.025 Uiso calc R 1 . .
    C C24 0.1135(8) 0.2316(4) 0.3009(2) 0.0224(11) Uani d . 1 . .
    H H24 0.0242 0.1889 0.3134 0.027 Uiso calc R 1 . .
    N N1 0.2543(17) 0.1774(6) 0.5190(5) 0.024(2) Uani d PD 0.75 A 1
    C C1 0.2403(16) 0.6807(6) 0.4633(4) 0.0197(19) Uani d PD 0.75 A 1
    C C2 0.2154(18) 0.6500(6) 0.3985(4) 0.0223(17) Uani d PD 0.75 A 1
    H H2 0.2124 0.5866 0.3900 0.027 Uiso d PR 0.75 A 1
    C C3 0.1902(17) 0.7092(5) 0.3482(5) 0.0228(19) Uani d PD 0.75 A 1
    H H3 0.1750 0.6867 0.3048 0.027 Uiso d PR 0.75 A 1
    C C4 0.191(2) 0.8026(7) 0.3597(5) 0.025(3) Uani d PD 0.75 A 1
    H H4 0.1721 0.8437 0.3240 0.030 Uiso d PR 0.75 A 1
    C C5 0.215(3) 0.8344(7) 0.4214(6) 0.028(3) Uani d PD 0.75 A 1
    H H5 0.2177 0.8980 0.4290 0.033 Uiso d PR 0.75 A 1
    C C6 0.240(3) 0.7748(6) 0.4755(5) 0.022(2) Uani d PD 0.75 A 1
    C C7 0.264(4) 0.8077(7) 0.5393(6) 0.025(3) Uani d PD 0.75 A 1
    H H7 0.2570 0.8712 0.5468 0.030 Uiso d PR 0.75 A 1
    C C8 0.294(3) 0.7491(7) 0.5904(5) 0.021(2) Uani d PD 0.75 A 1
    H H8 0.3159 0.7714 0.6338 0.026 Uiso d PR 0.75 A 1
    C C9 0.294(2) 0.6548(7) 0.5788(4) 0.020(2) Uani d PD 0.75 A 1
    H H9 0.3097 0.6144 0.6149 0.024 Uiso d PR 0.75 A 1
    C C10 0.269(2) 0.6203(6) 0.5185(4) 0.025(2) Uani d PD 0.75 A 1
    C C11 0.2690(12) 0.5210(5) 0.5082(4) 0.0316(18) Uani d PD 0.75 A 1
    H H11 0.2690 0.5006 0.4647 0.038 Uiso d PR 0.75 A 1
    C C12 0.2670(11) 0.4559(5) 0.5546(4) 0.0280(16) Uani d PD 0.75 A 1
    H H12 0.2651 0.4745 0.5984 0.034 Uiso d PR 0.75 A 1
    C C13 0.2678(15) 0.3597(6) 0.5405(4) 0.032(2) Uani d PD 0.75 A 1
    C C14 0.2476(19) 0.3249(8) 0.4777(5) 0.027(3) Uani d PD 0.75 A 1
    H H14 0.2419 0.3647 0.4414 0.032 Uiso d PR 0.75 A 1
    C C15 0.239(3) 0.2339(7) 0.4682(6) 0.026(3) Uani d PD 0.75 A 1
    H H15 0.2190 0.2103 0.4251 0.031 Uiso d PR 0.75 A 1
    C C16 0.274(2) 0.2081(7) 0.5799(5) 0.028(3) Uani d PD 0.75 A 1
    H H16 0.2816 0.1666 0.6153 0.034 Uiso d PR 0.75 A 1
    C C17 0.2813(15) 0.2983(7) 0.5916(4) 0.025(2) Uani d PD 0.75 A 1
    H H17 0.2945 0.3197 0.6352 0.030 Uiso d PR 0.75 A 1
    C C18 0.259(2) 0.0794(7) 0.5068(6) 0.035(3) Uani d PD 0.75 A 1
    H H18A 0.1841 0.0665 0.4652 0.053 Uiso calc PR 0.75 A 1
    H H18B 0.1984 0.0482 0.5395 0.053 Uiso calc PR 0.75 A 1
    H H18C 0.3974 0.0602 0.5078 0.053 Uiso calc PR 0.75 A 1
    N N1A 0.285(6) 0.1907(16) 0.5264(14) 0.018(5) Uani d PDU 0.25 B 2
    C C1A 0.239(4) 0.6868(16) 0.4553(14) 0.024(4) Uani d PDU 0.25 B 2
    C C2A 0.208(6) 0.6680(19) 0.3881(14) 0.0223(17) Uani d PDU 0.25 B 2
    H H2A 0.1985 0.6086 0.3742 0.027 Uiso calc PR 0.25 B 2
    C C3A 0.193(5) 0.735(2) 0.3437(15) 0.0228(19) Uani d PDU 0.25 B 2
    H H3A 0.1732 0.7209 0.3000 0.027 Uiso calc PR 0.25 B 2
    C C4A 0.206(7) 0.826(2) 0.3629(17) 0.024(5) Uani d PDU 0.25 B 2
    H H4A 0.1959 0.8710 0.3320 0.028 Uiso calc PR 0.25 B 2
    C C5A 0.233(10) 0.8472(19) 0.4267(17) 0.023(6) Uani d PDU 0.25 B 2
    H H5A 0.2386 0.9073 0.4390 0.028 Uiso calc PR 0.25 B 2
    C C6A 0.254(11) 0.7784(17) 0.4752(15) 0.025(5) Uani d PDU 0.25 B 2
    C C7A 0.285(12) 0.801(2) 0.5412(16) 0.025(6) Uani d PDU 0.25 B 2
    H H7A 0.2940 0.8613 0.5538 0.030 Uiso calc PR 0.25 B 2
    C C8A 0.300(10) 0.734(2) 0.5867(16) 0.026(6) Uani d PDU 0.25 B 2
    H H8A 0.3174 0.7491 0.6303 0.031 Uiso calc PR 0.25 B 2
    C C9A 0.290(8) 0.643(2) 0.5675(15) 0.026(6) Uani d PDU 0.25 B 2
    H H9A 0.3136 0.5984 0.5990 0.031 Uiso calc PR 0.25 B 2
    C C10A 0.248(7) 0.6176(16) 0.5052(15) 0.025(5) Uani d PDU 0.25 B 2
    C C11A 0.138(4) 0.5304(12) 0.4899(10) 0.026(4) Uani d PDU 0.25 B 2
    H H11A 0.2028 0.5009 0.4561 0.031 Uiso calc PR 0.25 B 2
    C C12A 0.108(3) 0.4637(11) 0.5361(9) 0.023(3) Uani d PDU 0.25 B 2
    H H12A 0.1363 0.4886 0.5797 0.028 Uiso calc PR 0.25 B 2
    C C13A 0.204(4) 0.3737(12) 0.5336(10) 0.014(4) Uani d PDU 0.25 B 2
    C C14A 0.208(5) 0.3306(17) 0.4740(11) 0.012(5) Uani d PDU 0.25 B 2
    H H14A 0.1831 0.3634 0.4359 0.015 Uiso calc PR 0.25 B 2
    C C15A 0.247(8) 0.2405(17) 0.4719(14) 0.016(6) Uani d PDU 0.25 B 2
    H H15A 0.2481 0.2128 0.4322 0.019 Uiso calc PR 0.25 B 2
    C C16A 0.284(6) 0.2299(17) 0.5844(13) 0.012(5) Uani d PDU 0.25 B 2
    H H16A 0.3106 0.1956 0.6218 0.014 Uiso calc PR 0.25 B 2
    C C17A 0.244(4) 0.3190(16) 0.5887(11) 0.011(5) Uani d PDU 0.25 B 2
    H H17A 0.2423 0.3446 0.6292 0.014 Uiso calc PR 0.25 B 2
    C C18A 0.300(6) 0.0916(17) 0.5214(19) 0.033(8) Uani d PDU 0.25 B 2
    H H18D 0.3278 0.0661 0.5639 0.049 Uiso calc PR 0.25 B 2
    H H18E 0.4090 0.0766 0.4974 0.049 Uiso calc PR 0.25 B 2
    H H18F 0.1747 0.0680 0.4998 0.049 Uiso calc PR 0.25 B 2
    O O1W -0.0921(7) 0.0188(3) 0.3769(2) 0.0447(12) Uani d . 1 . .
    H H1W1 0.0098 0.0320 0.3590 0.067 Uiso d R 1 . .
    H H2W1 -0.1996 0.0310 0.3525 0.067 Uiso d R 1 . .
loop_
    _atom_site_aniso_label
    _atom_site_aniso_U_11
    _atom_site_aniso_U_22
    _atom_site_aniso_U_33
    _atom_site_aniso_U_12
    _atom_site_aniso_U_13
    _atom_site_aniso_U_23
    S1 0.0227(7) 0.0165(6) 0.0267(7) 0.0017(5) 0.0054(5) 0.0013(5)
    O1 0.034(2) 0.0158(18) 0.032(2) 0.0041(16) 0.0041(17) -0.0007(16)
    O2 0.031(2) 0.022(2) 0.035(2) -0.0017(16) 0.0011(17) -0.0079(17)
    O3 0.049(3) 0.025(2) 0.034(2) 0.0064(18) 0.015(2) 0.0102(18)
    N2 0.028(2) 0.014(2) 0.033(2) 0.0018(18) 0.008(2) -0.0024(18)
    C19 0.019(2) 0.021(3) 0.018(2) 0.000(2) 0.0002(19) 0.001(2)
    C20 0.021(3) 0.026(3) 0.022(3) 0.001(2) 0.006(2) 0.001(2)
    C21 0.022(3) 0.021(3) 0.025(3) -0.003(2) 0.003(2) 0.005(2)
    C22 0.030(3) 0.018(2) 0.010(2) 0.001(2) -0.0016(19) 0.0020(18)
    C23 0.021(3) 0.024(3) 0.020(2) 0.003(2) 0.007(2) 0.000(2)
    C24 0.022(3) 0.027(3) 0.019(2) -0.001(2) 0.002(2) 0.000(2)
    N1 0.019(5) 0.024(4) 0.027(4) -0.009(3) 0.001(3) -0.002(3)
    C1 0.014(3) 0.025(4) 0.020(4) -0.003(3) 0.003(3) -0.007(3)
    C2 0.020(3) 0.024(4) 0.023(4) 0.001(3) 0.003(3) -0.002(3)
    C3 0.023(3) 0.027(5) 0.019(3) -0.003(4) 0.002(2) -0.001(4)
    C4 0.021(5) 0.032(7) 0.021(4) 0.000(5) -0.002(3) 0.001(4)
    C5 0.029(6) 0.025(5) 0.028(5) 0.001(5) 0.000(4) -0.004(4)
    C6 0.014(5) 0.027(4) 0.027(4) 0.002(3) 0.002(3) -0.004(3)
    C7 0.029(8) 0.016(4) 0.029(5) 0.001(4) 0.004(4) -0.004(3)
    C8 0.020(4) 0.016(5) 0.026(4) 0.000(4) -0.001(3) -0.010(3)
    C9 0.022(4) 0.022(5) 0.019(4) 0.002(3) 0.007(4) -0.007(3)
    C10 0.027(5) 0.026(4) 0.022(6) -0.003(3) 0.006(4) -0.008(3)
    C11 0.029(4) 0.040(5) 0.024(4) 0.008(3) -0.004(3) -0.004(3)
    C12 0.020(4) 0.041(4) 0.023(4) 0.002(3) 0.000(3) 0.000(3)
    C13 0.034(5) 0.031(5) 0.027(5) 0.015(4) -0.010(4) -0.001(4)
    C14 0.026(7) 0.032(5) 0.022(4) 0.006(4) 0.000(4) 0.001(4)
    C15 0.020(5) 0.033(5) 0.023(5) -0.004(4) 0.002(4) -0.005(4)
    C16 0.021(5) 0.033(6) 0.030(5) -0.004(5) 0.005(4) 0.002(4)
    C17 0.021(5) 0.034(7) 0.019(4) 0.012(4) -0.001(3) 0.001(4)
    C18 0.044(7) 0.026(5) 0.034(6) -0.007(4) -0.002(5) -0.002(4)
    N1A 0.018(7) 0.017(7) 0.020(7) -0.003(6) 0.001(5) 0.000(5)
    C1A 0.023(6) 0.026(6) 0.024(6) 0.001(5) 0.004(5) 0.001(5)
    C2A 0.020(3) 0.024(4) 0.023(4) 0.001(3) 0.003(3) -0.002(3)
    C3A 0.023(3) 0.027(5) 0.019(3) -0.003(4) 0.002(2) -0.001(4)
    C4A 0.022(7) 0.026(7) 0.022(7) -0.001(6) 0.002(5) 0.001(6)
    C5A 0.023(7) 0.027(8) 0.019(8) 0.000(6) 0.003(6) -0.001(6)
    C6A 0.024(7) 0.026(7) 0.024(7) 0.001(6) 0.004(6) 0.000(6)
    C7A 0.026(8) 0.025(8) 0.025(8) 0.000(6) 0.004(6) 0.000(6)
    C8A 0.024(8) 0.026(8) 0.028(8) -0.001(6) 0.004(6) 0.002(6)
    C9A 0.025(8) 0.026(8) 0.026(8) -0.002(6) 0.004(6) 0.002(6)
    C10A 0.025(6) 0.029(7) 0.023(6) -0.002(5) 0.004(5) -0.003(5)
    C11A 0.026(6) 0.027(6) 0.025(6) -0.001(5) 0.003(5) -0.001(5)
    C12A 0.025(6) 0.025(6) 0.021(6) 0.002(5) 0.005(5) 0.001(5)
    C13A 0.016(6) 0.013(6) 0.014(6) 0.002(5) 0.005(5) 0.006(5)
    C14A 0.012(7) 0.012(7) 0.013(7) -0.003(5) 0.004(5) 0.003(6)
    C15A 0.015(8) 0.017(8) 0.016(8) -0.003(6) 0.001(6) 0.002(6)
    C16A 0.010(7) 0.014(8) 0.012(7) 0.002(6) 0.003(5) 0.004(5)
    C17A 0.012(7) 0.010(7) 0.012(7) 0.004(6) 0.001(5) 0.004(5)
    C18A 0.031(11) 0.033(11) 0.034(11) -0.010(8) 0.006(8) -0.007(8)
    O1W 0.041(3) 0.061(3) 0.034(2) 0.017(2) 0.012(2) 0.015(2)
_geom_special_details
;
 All esds (except the esd in the dihedral angle between two l.s. planes)
 are estimated using the full covariance matrix.  The cell esds are taken
 into account individually in the estimation of esds in distances, angles
 and torsion angles; correlations between esds in cell parameters are only
 used when they are defined by crystal symmetry.  An approximate (isotropic)
 treatment of cell esds is used for estimating esds involving l.s. planes.
;
loop_
    _geom_bond_atom_site_label_1
    _geom_bond_atom_site_label_2
    _geom_bond_site_symmetry_2
    _geom_bond_distance
    _geom_bond_publ_flag
    S1 O1 . 1.439(4) ?
    S1 O2 . 1.456(4) ?
    S1 O3 . 1.462(4) ?
    S1 C19 . 1.765(5) ?
    N2 C22 . 1.376(7) ?
    N2 H2B . 0.86 ?
    N2 H2C . 0.86 ?
    C19 C24 . 1.395(7) ?
    C19 C20 . 1.406(7) ?
    C20 C21 . 1.381(8) ?
    C20 H20 . 0.93 ?
    C21 C22 . 1.385(8) ?
    C21 H21 . 0.93 ?
    C22 C23 . 1.401(7) ?
    C23 C24 . 1.384(8) ?
    C23 H23 . 0.93 ?
    C24 H24 . 0.93 ?
    N1 C16 . 1.344(10) ?
    N1 C15 . 1.350(9) ?
    N1 C18 . 1.481(11) ?
    C1 C2 . 1.419(9) ?
    C1 C6 . 1.423(9) ?
    C1 C10 . 1.457(10) ?
    C2 C3 . 1.364(10) ?
    C2 H2 . 0.96 ?
    C3 C4 . 1.411(11) ?
    C3 H3 . 0.96 ?
    C4 C5 . 1.364(10) ?
    C4 H4 . 0.96 ?
    C5 C6 . 1.431(9) ?
    C5 H5 . 0.96 ?
    C6 C7 . 1.411(9) ?
    C7 C8 . 1.373(10) ?
    C7 H7 . 0.96 ?
    C8 C9 . 1.424(10) ?
    C8 H8 . 0.96 ?
    C9 C10 . 1.351(10) ?
    C9 H9 . 0.96 ?
    C10 C11 . 1.493(11) ?
    C11 C12 . 1.374(11) ?
    C11 H11 . 0.96 ?
    C12 C13 . 1.462(11) ?
    C12 H12 . 0.96 ?
    C13 C17 . 1.401(11) ?
    C13 C14 . 1.402(10) ?
    C14 C15 . 1.368(10) ?
    C14 H14 . 0.96 ?
    C15 H15 . 0.96 ?
    C16 C17 . 1.363(12) ?
    C16 H16 . 0.96 ?
    C17 H17 . 0.96 ?
    C18 H18A . 0.96 ?
    C18 H18B . 0.96 ?
    C18 H18C . 0.96 ?
    N1A C16A . 1.348(17) ?
    N1A C15A . 1.354(16) ?
    N1A C18A . 1.484(18) ?
    C1A C2A . 1.421(16) ?
    C1A C6A . 1.425(16) ?
    C1A C10A . 1.463(17) ?
    C2A C3A . 1.358(18) ?
    C2A H2A . 0.93 ?
    C3A C4A . 1.407(19) ?
    C3A H3A . 0.93 ?
    C4A C5A . 1.361(18) ?
    C4A H4A . 0.93 ?
    C5A C6A . 1.435(16) ?
    C5A H5A . 0.93 ?
    C6A C7A . 1.411(16) ?
    C7A C8A . 1.373(17) ?
    C7A H7A . 0.93 ?
    C8A C9A . 1.422(18) ?
    C8A H8A . 0.93 ?
    C9A C10A . 1.348(18) ?
    C9A H9A . 0.93 ?
    C10A C11A . 1.500(9) ?
    C11A C12A . 1.421(18) ?
    C11A C12A 3_566 1.65(3) ?
    C11A H11A . 0.98 ?
    C12A C13A . 1.488(18) ?
    C12A C11A 3_566 1.65(3) ?
    C12A H12A . 0.98 ?
    C13A C17A . 1.406(18) ?
    C13A C14A . 1.407(16) ?
    C14A C15A . 1.368(17) ?
    C14A H14A . 0.93 ?
    C15A H15A . 0.93 ?
    C16A C17A . 1.359(19) ?
    C16A H16A . 0.93 ?
    C17A H17A . 0.93 ?
    C18A H18D . 0.96 ?
    C18A H18E . 0.96 ?
    C18A H18F . 0.96 ?
    O1W H1W1 . 0.84 ?
    O1W H2W1 . 0.84 ?
loop_
    _geom_angle_atom_site_label_1
    _geom_angle_atom_site_label_2
    _geom_angle_atom_site_label_3
    _geom_angle_site_symmetry_1
    _geom_angle_site_symmetry_3
    _geom_angle
    _geom_angle_publ_flag
    O1 S1 O2 . . 112.1(2) ?
    O1 S1 O3 . . 113.2(3) ?
    O2 S1 O3 . . 112.5(3) ?
    O1 S1 C19 . . 105.2(2) ?
    O2 S1 C19 . . 107.1(2) ?
    O3 S1 C19 . . 106.0(2) ?
    C22 N2 H2B . . 120.0 ?
    C22 N2 H2C . . 120.0 ?
    H2B N2 H2C . . 120.0 ?
    C24 C19 C20 . . 118.6(5) ?
    C24 C19 S1 . . 121.1(4) ?
    C20 C19 S1 . . 120.2(4) ?
    C21 C20 C19 . . 120.4(5) ?
    C21 C20 H20 . . 119.8 ?
    C19 C20 H20 . . 119.8 ?
    C20 C21 C22 . . 121.3(5) ?
    C20 C21 H21 . . 119.4 ?
    C22 C21 H21 . . 119.4 ?
    N2 C22 C21 . . 120.8(5) ?
    N2 C22 C23 . . 120.8(5) ?
    C21 C22 C23 . . 118.3(5) ?
    C24 C23 C22 . . 121.2(5) ?
    C24 C23 H23 . . 119.4 ?
    C22 C23 H23 . . 119.4 ?
    C23 C24 C19 . . 120.2(5) ?
    C23 C24 H24 . . 119.9 ?
    C19 C24 H24 . . 119.9 ?
    C16 N1 C15 . . 121.5(8) ?
    C16 N1 C18 . . 119.8(8) ?
    C15 N1 C18 . . 118.6(8) ?
    C2 C1 C6 . . 119.1(7) ?
    C2 C1 C10 . . 123.1(7) ?
    C6 C1 C10 . . 117.8(7) ?
    C3 C2 C1 . . 121.0(7) ?
    C3 C2 H2 . . 119.7 ?
    C1 C2 H2 . . 119.3 ?
    C2 C3 C4 . . 120.5(7) ?
    C2 C3 H3 . . 119.4 ?
    C4 C3 H3 . . 120.1 ?
    C5 C4 C3 . . 120.1(8) ?
    C5 C4 H4 . . 120.0 ?
    C3 C4 H4 . . 119.9 ?
    C4 C5 C6 . . 121.3(8) ?
    C4 C5 H5 . . 119.8 ?
    C6 C5 H5 . . 118.9 ?
    C7 C6 C1 . . 120.6(7) ?
    C7 C6 C5 . . 121.3(8) ?
    C1 C6 C5 . . 118.1(7) ?
    C8 C7 C6 . . 120.1(7) ?
    C8 C7 H7 . . 120.1 ?
    C6 C7 H7 . . 119.7 ?
    C7 C8 C9 . . 119.8(7) ?
    C7 C8 H8 . . 120.3 ?
    C9 C8 H8 . . 119.9 ?
    C10 C9 C8 . . 122.0(7) ?
    C10 C9 H9 . . 118.9 ?
    C8 C9 H9 . . 119.1 ?
    C9 C10 C1 . . 119.6(7) ?
    C9 C10 C11 . . 120.6(7) ?
    C1 C10 C11 . . 119.9(7) ?
    C12 C11 C10 . . 126.6(7) ?
    C12 C11 H11 . . 116.6 ?
    C10 C11 H11 . . 116.8 ?
    C11 C12 C13 . . 123.2(7) ?
    C11 C12 H12 . . 118.3 ?
    C13 C12 H12 . . 118.5 ?
    C17 C13 C14 . . 117.6(8) ?
    C17 C13 C12 . . 119.1(8) ?
    C14 C13 C12 . . 123.3(8) ?
    C15 C14 C13 . . 119.9(9) ?
    C15 C14 H14 . . 120.0 ?
    C13 C14 H14 . . 120.0 ?
    N1 C15 C14 . . 120.4(9) ?
    N1 C15 H15 . . 119.8 ?
    C14 C15 H15 . . 119.8 ?
    N1 C16 C17 . . 120.1(8) ?
    N1 C16 H16 . . 120.1 ?
    C17 C16 H16 . . 119.9 ?
    C16 C17 C13 . . 120.6(8) ?
    C16 C17 H17 . . 119.6 ?
    C13 C17 H17 . . 119.8 ?
    N1 C18 H18A . . 109.5 ?
    N1 C18 H18B . . 109.5 ?
    H18A C18 H18B . . 109.5 ?
    N1 C18 H18C . . 109.5 ?
    H18A C18 H18C . . 109.5 ?
    H18B C18 H18C . . 109.5 ?
    C16A N1A C15A . . 120.0(18) ?
    C16A N1A C18A . . 120(2) ?
    C15A N1A C18A . . 119.4(19) ?
    C2A C1A C6A . . 118.2(16) ?
    C2A C1A C10A . . 123.7(18) ?
    C6A C1A C10A . . 118.0(16) ?
    C3A C2A C1A . . 121.3(19) ?
    C3A C2A H2A . . 119.4 ?
    C1A C2A H2A . . 119.4 ?
    C2A C3A C4A . . 120.9(19) ?
    C2A C3A H3A . . 119.5 ?
    C4A C3A H3A . . 119.5 ?
    C5A C4A C3A . . 120(2) ?
    C5A C4A H4A . . 120.0 ?
    C3A C4A H4A . . 120.0 ?
    C4A C5A C6A . . 121(2) ?
    C4A C5A H5A . . 119.5 ?
    C6A C5A H5A . . 119.5 ?
    C7A C6A C1A . . 120.8(17) ?
    C7A C6A C5A . . 120.5(18) ?
    C1A C6A C5A . . 118.6(16) ?
    C8A C7A C6A . . 119.4(19) ?
    C8A C7A H7A . . 120.3 ?
    C6A C7A H7A . . 120.3 ?
    C7A C8A C9A . . 120(2) ?
    C7A C8A H8A . . 119.9 ?
    C9A C8A H8A . . 119.9 ?
    C10A C9A C8A . . 122(2) ?
    C10A C9A H9A . . 118.8 ?
    C8A C9A H9A . . 118.8 ?
    C9A C10A C1A . . 118.6(17) ?
    C9A C10A C11A . . 118(2) ?
    C1A C10A C11A . . 119.0(18) ?
    C12A C11A C10A . . 124.7(17) ?
    C12A C11A C12A . 3_566 91.9(16) ?
    C10A C11A C12A . 3_566 117(2) ?
    C12A C11A H11A . . 107.2 ?
    C10A C11A H11A . . 107.2 ?
    C12A C11A H11A 3_566 . 107.2 ?
    C11A C12A C13A . . 120.2(16) ?
    C11A C12A C11A . 3_566 88.1(16) ?
    C13A C12A C11A . 3_566 116.5(17) ?
    C11A C12A H12A . . 110.1 ?
    C13A C12A H12A . . 110.1 ?
    C11A C12A H12A 3_566 . 110.1 ?
    C17A C13A C14A . . 116.1(16) ?
    C17A C13A C12A . . 121.7(16) ?
    C14A C13A C12A . . 120.1(16) ?
    C15A C14A C13A . . 120.1(18) ?
    C15A C14A H14A . . 120.0 ?
    C13A C14A H14A . . 120.0 ?
    N1A C15A C14A . . 121.6(19) ?
    N1A C15A H15A . . 119.2 ?
    C14A C15A H15A . . 119.2 ?
    N1A C16A C17A . . 120.4(19) ?
    N1A C16A H16A . . 119.8 ?
    C17A C16A H16A . . 119.8 ?
    C16A C17A C13A . . 121.9(18) ?
    C16A C17A H17A . . 119.1 ?
    C13A C17A H17A . . 119.1 ?
    N1A C18A H18D . . 109.5 ?
    N1A C18A H18E . . 109.5 ?
    H18D C18A H18E . . 109.5 ?
    N1A C18A H18F . . 109.5 ?
    H18D C18A H18F . . 109.5 ?
    H18E C18A H18F . . 109.5 ?
    H1W1 O1W H2W1 . . 110.2 ?
loop_
    _geom_torsion_atom_site_label_1
    _geom_torsion_atom_site_label_2
    _geom_torsion_atom_site_label_3
    _geom_torsion_atom_site_label_4
    _geom_torsion_site_symmetry_1
    _geom_torsion_site_symmetry_2
    _geom_torsion_site_symmetry_3
    _geom_torsion_site_symmetry_4
    _geom_torsion
    _geom_torsion_publ_flag
    O1 S1 C19 C24 . . . . -156.2(4) ?
    O2 S1 C19 C24 . . . . 84.3(5) ?
    O3 S1 C19 C24 . . . . -36.0(5) ?
    O1 S1 C19 C20 . . . . 22.6(5) ?
    O2 S1 C19 C20 . . . . -96.9(4) ?
    O3 S1 C19 C20 . . . . 142.9(4) ?
    C24 C19 C20 C21 . . . . 2.4(8) ?
    S1 C19 C20 C21 . . . . -176.4(4) ?
    C19 C20 C21 C22 . . . . -1.1(8) ?
    C20 C21 C22 N2 . . . . 175.5(5) ?
    C20 C21 C22 C23 . . . . -1.0(8) ?
    N2 C22 C23 C24 . . . . -174.7(5) ?
    C21 C22 C23 C24 . . . . 1.8(7) ?
    C22 C23 C24 C19 . . . . -0.5(8) ?
    C20 C19 C24 C23 . . . . -1.7(7) ?
    S1 C19 C24 C23 . . . . 177.2(4) ?
    C6 C1 C2 C3 . . . . -0.4(13) ?
    C10 C1 C2 C3 . . . . -179.7(9) ?
    C1 C2 C3 C4 . . . . 0.9(12) ?
    C2 C3 C4 C5 . . . . -0.9(17) ?
    C3 C4 C5 C6 . . . . 0(2) ?
    C2 C1 C6 C7 . . . . 179.9(13) ?
    C10 C1 C6 C7 . . . . -1(2) ?
    C2 C1 C6 C5 . . . . -0.1(19) ?
    C10 C1 C6 C5 . . . . 179.3(13) ?
    C4 C5 C6 C7 . . . . -179.9(16) ?
    C4 C5 C6 C1 . . . . 0(2) ?
    C1 C6 C7 C8 . . . . 2(2) ?
    C5 C6 C7 C8 . . . . -178.0(16) ?
    C6 C7 C8 C9 . . . . -2(2) ?
    C7 C8 C9 C10 . . . . 1(2) ?
    C8 C9 C10 C1 . . . . -0.1(19) ?
    C8 C9 C10 C11 . . . . -179.9(13) ?
    C2 C1 C10 C9 . . . . 179.2(10) ?
    C6 C1 C10 C9 . . . . -0.2(17) ?
    C2 C1 C10 C11 . . . . -1.0(15) ?
    C6 C1 C10 C11 . . . . 179.7(13) ?
    C9 C10 C11 C12 . . . . 9.0(18) ?
    C1 C10 C11 C12 . . . . -170.9(9) ?
    C10 C11 C12 C13 . . . . -179.9(10) ?
    C11 C12 C13 C17 . . . . 175.2(8) ?
    C11 C12 C13 C14 . . . . -7.4(14) ?
    C17 C13 C14 C15 . . . . 0.9(15) ?
    C12 C13 C14 C15 . . . . -176.6(12) ?
    C16 N1 C15 C14 . . . . 1.4(18) ?
    C18 N1 C15 C14 . . . . -175.7(13) ?
    C13 C14 C15 N1 . . . . -1.4(18) ?
    C15 N1 C16 C17 . . . . -0.9(16) ?
    C18 N1 C16 C17 . . . . 176.2(12) ?
    N1 C16 C17 C13 . . . . 0.3(16) ?
    C14 C13 C17 C16 . . . . -0.3(15) ?
    C12 C13 C17 C16 . . . . 177.2(11) ?
    C6A C1A C2A C3A . . . . 0(3) ?
    C10A C1A C2A C3A . . . . 177(2) ?
    C1A C2A C3A C4A . . . . 0(2) ?
    C2A C3A C4A C5A . . . . 0(5) ?
    C3A C4A C5A C6A . . . . 2(7) ?
    C2A C1A C6A C7A . . . . 180(4) ?
    C10A C1A C6A C7A . . . . 2(6) ?
    C2A C1A C6A C5A . . . . 1(6) ?
    C10A C1A C6A C5A . . . . -176(4) ?
    C4A C5A C6A C7A . . . . 179(5) ?
    C4A C5A C6A C1A . . . . -2(7) ?
    C1A C6A C7A C8A . . . . 0(8) ?
    C5A C6A C7A C8A . . . . 179(5) ?
    C6A C7A C8A C9A . . . . 1(8) ?
    C7A C8A C9A C10A . . . . -6(7) ?
    C8A C9A C10A C1A . . . . 8(6) ?
    C8A C9A C10A C11A . . . . -149(4) ?
    C2A C1A C10A C9A . . . . 176(3) ?
    C6A C1A C10A C9A . . . . -6(5) ?
    C2A C1A C10A C11A . . . . -27(4) ?
    C6A C1A C10A C11A . . . . 151(4) ?
    C9A C10A C11A C12A . . . . -12(5) ?
    C1A C10A C11A C12A . . . . -170(2) ?
    C9A C10A C11A C12A . . . 3_566 101(4) ?
    C1A C10A C11A C12A . . . 3_566 -56(4) ?
    C10A C11A C12A C13A . . . . -115(3) ?
    C12A C11A C12A C13A 3_566 . . . 120(2) ?
    C10A C11A C12A C11A . . . 3_566 125(3) ?
    C12A C11A C12A C11A 3_566 . . 3_566 0.000(2) ?
    C11A C12A C13A C17A . . . . 156(2) ?
    C11A C12A C13A C17A 3_566 . . . -100(2) ?
    C11A C12A C13A C14A . . . . -41(3) ?
    C11A C12A C13A C14A 3_566 . . . 63(2) ?
    C17A C13A C14A C15A . . . . 0.4(19) ?
    C12A C13A C14A C15A . . . . -163(3) ?
    C16A N1A C15A C14A . . . . 0(3) ?
    C18A N1A C15A C14A . . . . 172(4) ?
    C13A C14A C15A N1A . . . . -1(3) ?
    C15A N1A C16A C17A . . . . 0(3) ?
    C18A N1A C16A C17A . . . . -172(4) ?
    N1A C16A C17A C13A . . . . -1(4) ?
    C14A C13A C17A C16A . . . . 0(3) ?
    C12A C13A C17A C16A . . . . 164(3) ?
loop_
    _geom_hbond_atom_site_label_D
    _geom_hbond_atom_site_label_H
    _geom_hbond_atom_site_label_A
    _geom_hbond_site_symmetry_A
    _geom_hbond_distance_DH
    _geom_hbond_distance_HA
    _geom_hbond_distance_DA
    _geom_hbond_angle_DHA
    O1W H1W1 O3 . 0.84 2.01 2.831(7) 164
    O1W H2W1 O1 1_455 0.84 2.04 2.853(6) 164
    N2 H2B O1 2_655 0.86 2.23 3.018(6) 153
    N2 H2C O2 2_555 0.86 2.23 2.991(6) 147
    C18 H18A O1W . 0.96 2.52 3.448(13) 163
    C18 H18B O1W 3_556 0.96 2.21 3.168(13) 173
