# Supplementary material for: 1,1′-Dimethyl-4,4′-(2,4-di-1-naphthyl­cyclo­butane-1,3-di­yl)dipyridinium–(E)-1-methyl-4-[2-(1-naphth­yl)vin­yl]pyridinium–4-amino­benzene­sulfonate–water (0.25/1.50/2/2)
Source: Acta Crystallogr Sect E Struct Rep Online. 2009 Jul 31;65(Pt 8):o2048–9. doi: 10.1107/S1600536809029730 (PMC2977246; doi:10.1107/S1600536809029730)
Supplement: Supplementary file 2 [file e-65-o2048-Isup2.hkl]

# 
# h,k,l, Fc-squared, Fo-squared, sigma(Fo-squared) and status flag 
# 
data_I
_shelx_title ' k7nh_0m in P2(1)/c  (100K)' 
_shelx_refln_list_code          4 
_shelx_F_calc_maximum      340.26 
_exptl_crystal_F_000       920.00 
_reflns_d_resolution_high  0.8107 
 
loop_ 
 _symmetry_equiv_pos_as_xyz 
 'x, y, z' 
 '-x, y+1/2, -z+1/2' 
 '-x, -y, -z' 
 'x, -y-1/2, z-1/2' 
 
_cell_length_a     6.6352 
_cell_length_b    14.8824 
_cell_length_c    20.9347 
_cell_angle_alpha  90.000 
_cell_angle_beta   97.921 
_cell_angle_gamma  90.000 
 
_shelx_F_squared_multiplier     1.000 
 
loop_ 
 _refln_index_h 
 _refln_index_k 
 _refln_index_l 
 _refln_F_squared_calc 
 _refln_F_squared_meas 
 _refln_F_squared_sigma 
 _refln_observed_status 
   7   0  -6        0.94       -0.81      8.70 o 
   5   0  -4        0.94        5.30      4.99 o 
   3   0  -2        6.52       -6.28      3.15 o 
   1   0   0       16.74       -4.01      2.01 o 
   1   0   0      441.03      502.50     18.77 o 
   2   0   0   115774.66   108665.41   2138.16 o 
   3   0   0     1303.06     1501.46     32.46 o 
   4   0   0     4642.49     4330.12     80.25 o 
   5   0   0       24.56       16.72      4.45 o 
   6   0   0     2945.39     3093.32     99.91 o 
   7   0   0       19.64       47.65     18.87 o 
   8   0   0      388.52      477.78     58.02 o 
   1   1   0     2656.98     2253.21     42.22 o 
   2   1   0     2433.02     2042.95     34.05 o 
   3   1   0      905.46      913.24     15.37 o 
   4   1   0     1340.16     1387.29     21.70 o 
   5   1   0        7.65        2.13      3.32 o 
   6   1   0       57.20       74.75      6.97 o 
   7   1   0      268.41      227.05     37.26 o 
   8   1   0       49.49       61.89     19.47 o 
   0   2   0     9599.30    10398.72    178.29 o 
   1   2   0       47.52       15.74      4.10 o 
   2   2   0     6766.92     6082.63     86.43 o 
   3   2   0      203.94      162.09      7.10 o 
   4   2   0     3056.25     3197.19     46.35 o 
   5   2   0       27.67       11.01      3.47 o 
   6   2   0      373.01      410.15     14.16 o 
   7   2   0        2.83       23.22      8.83 o 
   8   2   0       42.54       84.43     16.10 o 
   1   3   0     6939.59     6090.52     94.05 o 
   2   3   0     1107.51     1005.74     20.93 o 
   3   3   0     1218.17     1305.39     19.14 o 
   4   3   0       92.54       76.63      4.60 o 
   5   3   0      978.51     1054.88     21.17 o 
   6   3   0      691.08      586.57     18.55 o 
   7   3   0       23.54       87.49     10.77 o 
   0   4   0      331.88      465.56      8.62 o 
   1   4   0     3658.12     3079.30     41.11 o 
   2   4   0        7.24       17.54      4.65 o 
   3   4   0      685.16      579.61     12.24 o 
   4   4   0      143.47      149.56      5.97 o 
   5   4   0     1490.28     1469.78     30.07 o 
   6   4   0       92.19       67.00      7.79 o 
   7   4   0      705.52      672.68     28.94 o 
   1   5   0     6003.02     5621.85     69.46 o 
   2   5   0       78.58       75.19      4.70 o 
   3   5   0     1262.53     1106.31     22.10 o 
   4   5   0       37.87        5.44      3.13 o 
   5   5   0       33.78       35.86      5.41 o 
   6   5   0      120.15      145.05     13.01 o 
   7   5   0       56.61       30.72     11.84 o 
   0   6   0       11.48       86.45      3.97 o 
   1   6   0     6880.87     6203.59     66.57 o 
   2   6   0      993.82      892.59     20.15 o 
   3   6   0     1091.06      930.53     18.73 o 
   4   6   0     1668.69     1642.57     28.52 o 
   5   6   0      135.66      134.50      9.80 o 
   6   6   0       65.18       62.54     10.09 o 
   7   6   0        4.09       16.35      8.91 o 
   1   7   0      306.00      564.52     91.91 o 
   2   7   0      131.34      167.99      8.99 o 
   3   7   0      754.82      662.23     12.51 o 
   4   7   0      752.66      671.24     15.00 o 
   5   7   0      516.62      653.97     28.54 o 
   6   7   0     1001.26     1118.73     35.17 o 
   7   7   0       11.71       17.83      8.79 o 
   0   8   0     1320.27     1633.80     28.30 o 
   1   8   0       35.06       39.27      2.67 o 
   2   8   0     1207.79     1086.47     16.43 o 
   3   8   0      482.33      440.33      9.86 o 
   4   8   0      772.55      694.41     14.75 o 
   5   8   0       50.43       58.67      8.16 o 
   6   8   0       65.28      120.25     25.95 o 
   7   8   0        6.32       10.49      8.14 o 
   1   9   0      491.61      644.94     11.28 o 
   2   9   0      752.95      700.84     19.80 o 
   3   9   0       42.51       56.81      4.25 o 
   4   9   0     1628.79     1431.54     27.17 o 
   5   9   0        5.75       16.22      4.96 o 
   6   9   0        2.82        9.36     14.51 o 
   7   9   0        1.75       57.91     11.24 o 
   0  10   0      323.27      272.51      9.28 o 
   1  10   0      149.98      342.47      9.82 o 
   2  10   0       96.00       70.85      5.40 o 
   3  10   0        5.28        5.94      3.36 o 
   4  10   0      449.48      360.16     12.60 o 
   5  10   0      290.49      300.74     15.87 o 
   6  10   0       34.89       41.51      9.89 o 
   1  11   0        0.54        4.48      2.45 o 
   2  11   0        1.39        5.06      3.23 o 
   3  11   0       31.72       33.33      5.31 o 
   4  11   0       23.11       37.00      6.00 o 
   5  11   0      129.78       62.12     10.82 o 
   6  11   0       36.34       44.41     10.24 o 
   0  12   0      224.02      238.41     10.07 o 
   1  12   0      282.20      451.55     12.34 o 
   2  12   0      327.75      299.81     11.09 o 
   3  12   0       71.40       45.69      8.34 o 
   4  12   0      457.09      450.04     18.51 o 
   5  12   0      334.27      316.64     20.33 o 
   6  12   0       24.92       25.11     10.35 o 
   1  13   0       34.91       43.76      6.40 o 
   2  13   0       73.09       39.41      9.01 o 
   3  13   0      228.97      219.64     15.93 o 
   4  13   0      132.24       97.14     12.90 o 
   5  13   0      248.34      231.20     30.54 o 
   0  14   0      325.39      327.78     26.82 o 
   1  14   0      105.35       82.83      8.01 o 
   2  14   0       56.72       43.32     13.11 o 
   3  14   0       41.43       29.96      7.29 o 
   4  14   0       59.66       89.49     15.06 o 
   5  14   0        1.05       15.63      9.01 o 
   1  15   0       12.99        6.26      5.42 o 
   2  15   0      337.54      322.38     31.61 o 
   3  15   0      165.64      148.40     15.36 o 
   4  15   0       13.46       29.50     10.58 o 
   0  16   0      423.93      465.49     45.08 o 
   1  16   0      185.44      162.12     53.09 o 
   2  16   0       48.02       42.80     10.32 o 
   3  16   0       14.04       18.88     10.01 o 
   1  17   0       46.35       88.37     17.44 o 
   2  17   0       18.89       27.66     10.08 o 
   3  17   0        8.43        8.99      9.14 o 
   0  18   0      242.57      292.85     40.25 o 
   1  18   0      139.18      161.08     22.45 o 
  -8   1   1        4.32       25.20     15.29 o 
  -7   1   1        1.56        1.08      8.55 o 
  -6   1   1       12.86      398.79     83.03 o 
  -5   1   1       79.54       40.49      4.05 o 
  -4   1   1     3653.28     3864.33     62.25 o 
  -3   1   1     2995.20     3338.78     45.66 o 
  -2   1   1    13006.23    11543.19    161.05 o 
  -1   1   1     1155.87      727.43     12.78 o 
   0   1   1      363.39       95.37      4.98 o 
   1   1   1      640.65      496.67     11.68 o 
   2   1   1     1320.60     1336.71     20.62 o 
   3   1   1     1195.59     1167.37     17.44 o 
   4   1   1      324.54      404.79     11.04 o 
   5   1   1       37.92       60.82      6.63 o 
   6   1   1        9.58        7.96      4.82 o 
   7   1   1      164.32      239.29     20.27 o 
   8   1   1        6.13       70.24     19.89 o 
  -8   2   1      266.87      333.04     25.84 o 
  -7   2   1       12.33       55.99      8.52 o 
  -6   2   1      121.36      627.25     39.38 o 
  -5   2   1        0.87        9.57      3.12 o 
  -4   2   1        5.69       23.87      4.61 o 
  -3   2   1      531.02      598.75     12.51 o 
  -2   2   1     2583.01     2414.65     36.69 o 
  -1   2   1      662.35      673.78     12.76 o 
   0   2   1     3506.42     4361.84     54.12 o 
   1   2   1     6695.80     6293.06    106.74 o 
   2   2   1      137.64       77.76      5.69 o 
   3   2   1     3007.86     3318.53     45.23 o 
   4   2   1      882.69      968.94     18.60 o 
   5   2   1       17.63       12.85      3.84 o 
   6   2   1       12.25       65.23      6.60 o 
   7   2   1        2.01       -1.29      8.37 o 
   8   2   1      100.28      144.88     19.14 o 
  -8   3   1       31.81      117.25     51.50 o 
  -7   3   1       30.38       23.77      7.40 o 
  -6   3   1      131.25      116.70      9.20 o 
  -5   3   1      308.90      330.64     15.90 o 
  -4   3   1        1.48        7.50      3.03 o 
  -3   3   1      159.68      112.76      5.20 o 
  -2   3   1     2095.75     1848.31     35.18 o 
  -1   3   1      321.49      140.14      9.59 o 
   0   3   1      241.14      303.59      4.47 o 
   1   3   1      359.34      334.02      7.36 o 
   2   3   1      596.34      643.57     15.37 o 
   3   3   1       46.68       28.96      2.76 o 
   4   3   1       32.20       41.03      4.10 o 
   5   3   1      323.40      226.84     10.79 o 
   6   3   1       96.42      130.88     13.24 o 
   7   3   1      138.72      164.10     18.06 o 
  -7   4   1       80.81      100.62     15.34 o 
  -6   4   1       54.20      133.83      9.46 o 
  -5   4   1       28.35       22.35      4.56 o 
  -4   4   1      246.43      260.40      9.06 o 
  -3   4   1     1340.20     1280.37     22.28 o 
  -2   4   1      198.66      204.63      6.13 o 
  -1   4   1      823.69     1213.13     39.30 o 
   0   4   1    11207.05    13679.76    136.48 o 
   1   4   1     4129.67     3877.69     49.94 o 
   2   4   1      161.89      173.53      6.24 o 
   3   4   1     2822.55     2781.12     45.52 o 
   4   4   1      228.84      315.22     10.18 o 
   5   4   1      107.55      133.66     12.82 o 
   6   4   1      404.69      603.84     27.89 o 
   7   4   1      132.69      105.34     12.73 o 
  -7   5   1        5.82       27.32     11.07 o 
  -6   5   1      102.97      136.49     10.18 o 
  -5   5   1      658.91      776.18     18.47 o 
  -4   5   1      722.57      803.59     16.75 o 
  -3   5   1      519.63      462.68     10.84 o 
  -2   5   1      403.53      348.57     15.29 o 
  -1   5   1     1330.29     2168.39     91.08 o 
   0   5   1      203.09      223.50      4.03 o 
   1   5   1       24.88       16.77      3.41 o 
   2   5   1      207.57      246.98      5.79 o 
   3   5   1      818.95      785.98     20.55 o 
   4   5   1       67.33       17.06      4.49 o 
   5   5   1       52.77       54.04      7.65 o 
   6   5   1      530.00      452.25     20.65 o 
   7   5   1       89.97      108.89     14.13 o 
  -7   6   1       69.60       69.40     15.83 o 
  -6   6   1        6.64       35.13      9.48 o 
  -5   6   1      673.76      706.42     16.63 o 
  -4   6   1      195.97      254.08      9.26 o 
  -3   6   1      150.23      138.05      8.38 o 
  -2   6   1     2952.01     2966.05     51.67 o 
  -1   6   1      323.94      275.08     23.36 o 
   0   6   1     4024.72     5287.29     56.28 o 
   1   6   1      171.62      119.32     21.17 o 
   2   6   1     1833.42     1645.55     23.35 o 
   3   6   1      421.23      373.59      9.49 o 
   4   6   1      687.17      543.64     13.79 o 
   5   6   1      226.15      172.03      9.75 o 
   6   6   1       14.08       45.19      7.18 o 
   7   6   1        0.07       31.32     10.21 o 
  -7   7   1      163.25      157.58     17.41 o 
  -6   7   1      394.20      325.17     21.77 o 
  -5   7   1      308.73      297.41     16.59 o 
  -4   7   1      133.37       13.63      3.97 o 
  -3   7   1      181.38      212.99      7.12 o 
  -2   7   1     2445.96     2467.37     36.50 o 
  -1   7   1     4537.85     4301.25     47.20 o 
   0   7   1     6869.73     8511.07     86.10 o 
   1   7   1     1554.02     1590.46     19.09 o 
   2   7   1     3996.61     3800.08     62.18 o 
   3   7   1      227.64      205.32      6.33 o 
   4   7   1     2033.92     1839.37     32.91 o 
   5   7   1      661.24      647.48     18.23 o 
   6   7   1       12.09      130.39     20.31 o 
   7   7   1       10.10        9.44     10.13 o 
  -7   8   1      191.84      266.43     24.34 o 
  -6   8   1      190.24      149.28     14.00 o 
  -5   8   1      177.21      251.57     14.58 o 
  -4   8   1     1672.22     1613.05     27.58 o 
  -3   8   1      448.63      433.56      9.14 o 
  -2   8   1      286.04      246.57      6.66 o 
  -1   8   1        2.60       18.74      1.79 o 
   0   8   1     2520.54     3049.65     34.10 o 
   1   8   1     1679.37     1476.05     17.30 o 
   2   8   1       24.40       44.23      3.73 o 
   3   8   1      189.24      198.24      9.42 o 
   4   8   1     2123.59     1852.95     30.61 o 
   5   8   1      228.32      203.61     13.13 o 
   6   8   1       35.53       47.89      9.03 o 
   7   8   1       35.75       67.66     11.28 o 
  -7   9   1       15.34       17.45      8.84 o 
  -6   9   1      390.86      392.07     20.98 o 
  -5   9   1       43.81       50.68      8.96 o 
  -4   9   1      111.79       62.73      5.84 o 
  -3   9   1      275.79      268.25      7.90 o 
  -2   9   1       48.51       70.45      3.88 o 
  -1   9   1      965.33      981.14     15.00 o 
  -1   0   2        1.82       -3.90      1.95 o 
  -3   0   4       22.44        1.01      2.97 o 
  -5   0   6       26.15       -4.03      5.29 o 
  -7   0   8        1.97        6.85      9.12 o 
   0   9   1      273.26      402.54      7.65 o 
   1   9   1      499.50      477.72      8.22 o 
   2   9   1       39.23       37.62      3.94 o 
   3   9   1      385.54      355.99     15.72 o 
   4   9   1      309.65      264.22     13.40 o 
   5   9   1      134.03      148.60     22.47 o 
   6   9   1       22.04       22.56     12.23 o 
   7   9   1       73.42      106.70     13.66 o 
  -6  10   1       59.50      134.41     13.70 o 
  -5  10   1      300.63      288.62     14.18 o 
  -4  10   1      210.01      192.84      9.54 o 
  -3  10   1      159.24      178.03      7.79 o 
  -2  10   1       30.99       28.66      3.46 o 
  -1  10   1     1055.96      901.01     15.04 o 
   0  10   1      596.90      651.04     11.30 o 
   1  10   1     1541.83     1377.15     20.98 o 
   2  10   1        8.30        4.94      2.80 o 
   3  10   1       22.61       21.32      4.10 o 
   4  10   1      369.69      320.81     16.17 o 
   5  10   1      452.22      420.10     16.63 o 
   6  10   1       18.69       34.62     11.41 o 
  -6  11   1      437.64      455.75     33.24 o 
  -5  11   1      608.03      775.39     44.71 o 
  -4  11   1       36.84       28.58      8.81 o 
  -3  11   1      178.75      193.77     10.14 o 
  -2  11   1      529.92      521.92     13.00 o 
  -1  11   1        9.05        7.34      2.65 o 
   0  11   1      213.52      286.69      7.44 o 
   1  11   1      187.54      184.57      6.27 o 
   2  11   1     1117.34     1051.65     19.27 o 
   3  11   1      589.56      482.24     13.12 o 
   4  11   1      305.46      309.72     16.90 o 
   5  11   1      784.62      869.61     42.87 o 
   6  11   1      801.30      786.00     30.81 o 
  -6  12   1       13.89       31.78     10.11 o 
  -5  12   1      117.07      117.59     14.88 o 
  -4  12   1      241.57      221.57     16.22 o 
  -3  12   1      335.33      282.51     12.99 o 
  -2  12   1       30.51       50.81      6.86 o 
  -1  12   1     1406.06     1215.20     24.87 o 
   0  12   1        7.61       13.32      3.13 o 
   1  12   1      520.15      437.91     11.58 o 
   2  12   1      468.85      436.54     12.54 o 
   3  12   1      829.97      692.91     20.61 o 
   4  12   1       93.44       86.02     19.41 o 
   5  12   1       11.36       35.50      9.49 o 
   6  12   1       91.30      143.69     15.88 o 
  -5  13   1      164.06      202.33     17.31 o 
  -4  13   1       10.19       -4.89      8.47 o 
  -3  13   1       83.50       80.50     12.10 o 
  -2  13   1      331.19      254.17     12.18 o 
  -1  13   1        1.37        6.17      4.37 o 
   0  13   1      255.30      320.26      9.33 o 
   1  13   1       14.06       12.74      4.28 o 
   2  13   1        0.29        1.84      6.07 o 
   3  13   1        4.85       13.29      5.59 o 
   4  13   1       68.08       58.48     11.03 o 
   5  13   1      112.96      122.44     22.32 o 
  -5  14   1      291.27      299.73     27.93 o 
  -4  14   1      525.61      543.55     24.03 o 
  -3  14   1        1.23        2.38      5.90 o 
  -2  14   1       88.37       69.58      9.21 o 
  -1  14   1        4.13       26.63      5.81 o 
   0  14   1       68.31      101.68      8.57 o 
   1  14   1      422.21      357.31     14.08 o 
   2  14   1      481.28      385.84     17.56 o 
   3  14   1      165.36      146.47     12.41 o 
   4  14   1     1139.44     1085.03     36.70 o 
   5  14   1      308.22      309.79     24.27 o 
  -4  15   1       23.54        9.92      9.79 o 
  -3  15   1       19.45       33.63      8.76 o 
  -2  15   1       39.69       34.16      7.70 o 
  -1  15   1       16.96       15.84      5.95 o 
   0  15   1        7.87       14.00      9.42 o 
   1  15   1        3.76       25.68      6.72 o 
   2  15   1       77.37       67.45      9.34 o 
   3  15   1       18.28       24.69      8.39 o 
   4  15   1       49.64       62.87     28.41 o 
  -4  16   1       15.01       27.88     11.14 o 
  -3  16   1        8.18       19.96     13.46 o 
  -2  16   1       19.43        8.03     11.24 o 
  -1  16   1       43.78       64.70     29.34 o 
   0  16   1       52.13       95.91     25.01 o 
   1  16   1       20.67       33.08      9.46 o 
   2  16   1       12.11       19.05      8.39 o 
   3  16   1       23.20       32.52      9.42 o 
  -3  17   1        2.00        7.69      8.94 o 
  -2  17   1      248.62      250.91     19.76 o 
  -1  17   1       84.32      104.16     17.88 o 
   0  17   1        6.54        9.43      9.35 o 
   1  17   1        8.04       34.38     16.18 o 
   2  17   1      138.21      165.80     19.38 o 
   3  17   1       69.38       71.67     17.11 o 
  -1  18   1      170.21      286.53     28.22 o 
   0  18   1      672.94      687.62     40.20 o 
   1  18   1       73.38       96.18     18.54 o 
  -8   0   2     1228.73     1418.30     96.08 o 
  -7   0   2       21.35       38.20     14.31 o 
  -6   0   2     6763.38     6770.28    138.00 o 
  -5   0   2       83.65       83.29      9.55 o 
  -4   0   2    33855.20    33025.48    635.66 o 
  -3   0   2      171.55       97.36      9.62 o 
  -2   0   2    56206.82    51486.27    894.33 o 
  -1   0   2       48.34       -2.30      1.15 o 
   1   0   2     6269.49     5675.90    160.82 o 
   2   0   2    12453.20    11322.21    228.02 o 
   3   0   2       71.15      124.81      7.48 o 
   4   0   2     4161.44     4523.64     93.97 o 
   5   0   2     2774.64     2946.66     96.91 o 
   6   0   2       94.27       27.00     12.50 o 
   7   0   2      491.76      487.43     30.76 o 
  -8   1   2       10.25       27.52     19.63 o 
  -7   1   2      143.37      164.82     23.28 o 
  -6   1   2       61.08       72.00      6.82 o 
  -5   1   2      224.08      252.57     12.03 o 
  -4   1   2     2489.10     2550.59     39.36 o 
  -3   1   2      593.54      626.92     12.66 o 
  -2   1   2     7384.31     6936.15     88.07 o 
  -1   1   2     8291.23     8028.05     99.81 o 
   0   1   2       31.41       25.58      2.96 o 
   1   1   2     2667.61     2611.33     54.98 o 
   2   1   2      780.35      820.83     16.73 o 
   3   1   2     4763.63     4200.84     62.21 o 
   4   1   2      180.42      199.36      9.86 o 
   5   1   2     1052.82     1003.26     21.09 o 
   6   1   2       43.08       40.03      7.84 o 
   7   1   2       26.10       12.57     11.34 o 
  -8   2   2     1016.80     1000.77     48.75 o 
  -7   2   2        8.97       15.54      8.27 o 
  -6   2   2      764.28      731.35     15.68 o 
  -5   2   2       23.43        5.31      3.37 o 
  -4   2   2     3920.15     4378.11     65.98 o 
  -3   2   2      131.95      208.35      6.87 o 
  -2   2   2    28303.62    28281.73    350.15 o 
  -1   2   2     1705.15     1131.18     19.12 o 
   0   2   2     7759.91     9473.98    127.64 o 
   1   2   2      167.78       36.41      2.82 o 
   2   2   2      429.26      564.36     12.89 o 
   3   2   2     1237.87     1272.91     21.10 o 
   4   2   2       42.28       47.28      4.32 o 
   5   2   2      366.91      294.95     11.18 o 
   6   2   2       64.70       83.51     11.30 o 
   7   2   2      110.32      111.39     15.68 o 
  -8   3   2       37.09       44.46     15.19 o 
  -7   3   2       20.98       37.41      8.50 o 
  -6   3   2      391.40      411.04     13.61 o 
  -5   3   2     1565.62     1637.97     30.07 o 
  -4   3   2      455.34      454.98     11.98 o 
  -3   3   2      753.47      942.18     16.86 o 
  -2   3   2      108.43       28.18      2.62 o 
  -1   3   2     3657.97     3249.09     47.23 o 
   0   3   2     3199.37     3644.74     44.65 o 
   1   3   2      741.97      678.83      9.97 o 
   2   3   2      682.89      541.37     10.79 o 
   3   3   2      230.22      304.74      9.35 o 
   4   3   2      136.60       41.35      4.38 o 
   5   3   2      104.55      113.06     19.91 o 
   6   3   2      872.26      817.82     28.07 o 
   7   3   2       80.66      162.57     14.07 o 
  -7   4   2      528.41      571.19     23.51 o 
  -6   4   2       87.54       75.93      7.55 o 
  -5   4   2      414.23      446.99     12.91 o 
  -4   4   2      151.25      172.24      7.65 o 
  -3   4   2      815.28      802.04     15.04 o 
  -2   4   2      188.93      223.57      5.63 o 
  -1   4   2      370.07      428.55     24.66 o 
   0   4   2       33.72       31.04      1.63 o 
   1   4   2     2879.65     2726.89     40.44 o 
   2   4   2      169.18      179.16      5.09 o 
   3   4   2      571.98      540.32     11.61 o 
   4   4   2      939.64      894.17     18.74 o 
   5   4   2      318.01      323.49     21.62 o 
   6   4   2       88.30      305.94     32.07 o 
   7   4   2      216.43      253.84     17.32 o 
  -7   5   2       19.95       65.73     10.42 o 
  -6   5   2      167.08      265.70     12.52 o 
  -5   5   2      108.04       76.24      7.22 o 
  -4   5   2      105.59      127.66      6.96 o 
  -3   5   2       23.11        5.77      2.26 o 
  -2   5   2      388.17      475.99     14.06 o 
  -1   5   2      262.88      309.77      5.41 o 
   0   5   2     3765.25     4313.88     44.40 o 
   1   5   2      722.31      756.20     10.35 o 
   2   5   2      505.63      456.02      8.69 o 
   3   5   2       75.96       74.73      4.52 o 
   4   5   2       22.92       37.48      4.54 o 
   5   5   2       39.19       12.91      4.90 o 
   6   5   2      210.17      213.47     13.16 o 
   7   5   2       47.06      115.07     12.96 o 
  -7   6   2      154.53      228.21     19.18 o 
  -6   6   2      300.03      304.33     19.64 o 
  -5   6   2       21.89       39.00      5.91 o 
  -4   6   2       73.20       72.37      5.62 o 
  -3   6   2      783.59      700.65     14.21 o 
  -2   6   2     1172.18     1247.11     22.49 o 
  -1   6   2     2595.38     2541.11     29.90 o 
   0   6   2     7373.31     8702.80     87.99 o 
   1   6   2     2802.12     2679.30     29.49 o 
   2   6   2      193.24      188.85      5.47 o 
   3   6   2        0.72        1.63      1.93 o 
   4   6   2      715.48      747.36     16.83 o 
   5   6   2      638.78      653.95     18.12 o 
   6   6   2       31.93       21.57      6.40 o 
   7   6   2       10.08       10.44      8.32 o 
  -7   7   2       12.19       20.67     10.22 o 
  -6   7   2      266.29      275.68     18.23 o 
  -5   7   2      880.96      858.74     24.51 o 
  -4   7   2      125.41      110.39      7.11 o 
  -3   7   2      163.11      159.41      6.04 o 
  -2   7   2      311.77      298.05      6.65 o 
  -1   7   2      870.64     1134.65     16.52 o 
   0   7   2     1357.28     1681.83     19.80 o 
   1   7   2      581.88     1188.96     28.47 o 
   2   7   2     2722.56     2493.05     59.43 o 
   3   7   2       48.80       40.02      3.42 o 
   4   7   2        4.02       14.01      3.03 o 
   5   7   2        3.54       18.70      4.97 o 
   6   7   2       79.21       66.10      9.91 o 
   7   7   2      108.04      118.87     16.10 o 
  -7   8   2       58.19       62.96     10.90 o 
  -6   8   2       33.92       30.14     10.59 o 
  -5   8   2      208.62      200.96     12.34 o 
  -4   8   2      177.88      200.89      9.93 o 
  -3   8   2      481.07      441.88      9.53 o 
  -2   8   2       46.23       18.20      3.28 o 
  -1   8   2      286.77      516.51     10.46 o 
   0   8   2       21.30       78.33      3.31 o 
   1   8   2      322.50      323.42      5.80 o 
   2   8   2        9.09        6.86      2.27 o 
   3   8   2      384.48      338.16      8.65 o 
   4   8   2       23.23       44.22      4.71 o 
   5   8   2       97.44       67.94      5.90 o 
   6   8   2        2.61       27.35      8.12 o 
   7   8   2       41.18       49.03     16.34 o 
  -7   9   2       62.93      132.54     14.46 o 
  -6   9   2      339.90      318.07     19.39 o 
  -5   9   2      493.35      506.28     14.95 o 
  -4   9   2      514.16      440.80     13.40 o 
  -3   9   2       17.92       16.98      4.21 o 
  -2   9   2      892.02      827.95     13.51 o 
  -1   9   2       32.10       72.12      5.94 o 
   0   9   2      412.77      455.18      7.96 o 
   1   9   2     1104.50     1134.61     15.54 o 
   2   9   2       20.15       24.21      3.36 o 
   3   9   2      245.29      257.58      7.99 o 
   4   9   2       39.69       33.64      4.69 o 
   5   9   2        9.91       38.87      7.10 o 
   6   9   2      244.70      256.19     17.61 o 
  -6  10   2      188.96      212.43     26.07 o 
  -5  10   2       49.53       93.53      8.80 o 
  -4  10   2      324.73      310.17     12.53 o 
  -3  10   2       30.03       17.89      4.41 o 
  -2  10   2        4.33        6.63      2.60 o 
  -1  10   2      111.61      445.73     15.49 o 
   0  10   2      568.51      630.65     11.53 o 
   1  10   2      192.69      239.56      6.00 o 
   2  10   2       76.90       83.19      5.09 o 
   3  10   2       17.42       13.20      3.89 o 
   4  10   2      454.51      439.30     13.97 o 
   7   0  -4        3.50        5.53      8.81 o 
   5   0  -2        3.17        1.28      4.98 o 
   3   0   0       49.18       -1.24      3.06 o 
   1   0   2      236.17       28.90      5.37 o 
   5  10   2      519.05      570.40     32.93 o 
   6  10   2       17.09       25.40      8.76 o 
  -6  11   2        3.16       29.83      8.95 o 
  -5  11   2       53.89       45.15      9.90 o 
  -4  11   2        5.01       -1.41      4.31 o 
  -3  11   2       10.70        3.76      4.95 o 
  -2  11   2        5.26        8.89      3.58 o 
  -1  11   2       89.27      116.38      6.51 o 
   0  11   2        1.88       15.71      2.89 o 
   1  11   2      936.32     1204.46     19.00 o 
   2  11   2      226.04      264.40     21.05 o 
   3  11   2      670.75      600.44     15.06 o 
   4  11   2       53.27       30.17      7.72 o 
   5  11   2      186.76      176.21     21.15 o 
   6  11   2       47.72       60.28     14.25 o 
  -6  12   2       73.05       85.93     15.48 o 
  -5  12   2      135.18      176.78     15.99 o 
  -4  12   2      643.90      645.24     28.59 o 
  -3  12   2      113.17       92.56      8.94 o 
  -2  12   2      552.68      491.24     21.99 o 
  -1  12   2       73.55      137.58      8.07 o 
   0  12   2       52.01       99.18      5.84 o 
   1  12   2      485.92      941.83     19.17 o 
   2  12   2      612.75      533.77     12.75 o 
   3  12   2      189.08      189.84     12.07 o 
   4  12   2      743.91      658.93     26.23 o 
   5  12   2        7.68        9.88      9.92 o 
   6  12   2       93.37      153.17     16.34 o 
  -5  13   2      316.78      352.76     26.25 o 
  -4  13   2       67.48       40.36      9.27 o 
  -3  13   2      157.57      146.72     13.15 o 
  -2  13   2       33.20       13.91      5.48 o 
  -1  13   2        4.67        7.79      4.54 o 
   0  13   2      645.44      631.62     14.88 o 
   1  13   2       26.74       23.09      4.31 o 
   2  13   2       25.71       43.17      6.36 o 
   3  13   2      258.15      264.83     17.47 o 
   4  13   2       56.10       50.54     12.48 o 
   5  13   2      248.49      252.49     19.22 o 
  -5  14   2        9.11       24.96     10.68 o 
  -4  14   2        7.32       32.88      8.98 o 
  -3  14   2        7.28        2.57      6.55 o 
  -2  14   2      109.58       74.99      9.94 o 
  -1  14   2       57.99      110.89      9.34 o 
   0  14   2       18.80       36.54      7.82 o 
   1  14   2       40.84       75.02      8.03 o 
   2  14   2        7.41       10.99      5.69 o 
   3  14   2       38.42       30.17      6.76 o 
   4  14   2        5.36       -2.88      7.81 o 
   5  14   2        3.16       24.00     10.04 o 
  -4  15   2      109.27      135.85     14.83 o 
  -3  15   2       87.61       82.75     11.79 o 
  -2  15   2      320.99      295.63     16.44 o 
  -1  15   2       97.00       83.71     10.21 o 
   0  15   2        4.84       14.56      9.80 o 
   1  15   2        0.30        6.80      5.70 o 
   2  15   2        9.74       26.31      7.16 o 
   3  15   2      176.52      156.01     16.50 o 
   4  15   2      203.85      183.57     17.22 o 
  -4  16   2      253.18      238.89     22.33 o 
  -3  16   2       27.55       25.22      9.31 o 
  -2  16   2       33.74       30.03      9.21 o 
  -1  16   2       57.14       36.11     12.64 o 
   0  16   2      645.31      520.62     31.66 o 
   1  16   2      677.27      548.15     31.91 o 
   2  16   2        0.73        4.92      8.36 o 
   3  16   2      142.33      136.06     17.86 o 
  -3  17   2       32.96       26.87     10.97 o 
  -2  17   2       28.83       24.08     10.16 o 
  -1  17   2       71.37       82.40     16.82 o 
   0  17   2       19.52       29.43     12.37 o 
   1  17   2       13.13       55.52     20.57 o 
   2  17   2        3.01       22.16      9.55 o 
  -1  18   2      263.72      229.32     54.51 o 
   0  18   2       45.22      134.49     21.72 o 
   1  18   2       11.62       45.01     14.28 o 
  -8   1   3      299.45      436.83     43.16 o 
  -7   1   3       43.83       24.75      8.14 o 
  -6   1   3      290.80      240.61     12.17 o 
  -5   1   3        9.37        3.13      3.93 o 
  -4   1   3     1554.73     1593.97     26.76 o 
  -3   1   3      795.25     1071.87     18.56 o 
  -2   1   3       81.09       33.94      2.88 o 
  -1   1   3      506.15      597.99     10.34 o 
   0   1   3     4832.12     5742.99    103.65 o 
   1   1   3     1761.25     1476.50     27.66 o 
   2   1   3      346.32      219.20      9.70 o 
   3   1   3     1070.61      909.98     16.99 o 
   4   1   3      102.38      118.99      6.43 o 
   5   1   3      180.05      199.04     13.61 o 
   6   1   3        3.13       20.81      6.60 o 
   7   1   3       77.54      216.49     19.65 o 
  -8   2   3        0.83       48.86     16.36 o 
  -7   2   3       21.62       31.41      8.55 o 
  -6   2   3      106.27      193.10     11.40 o 
  -5   2   3      562.93      540.40     15.58 o 
  -4   2   3        9.95       17.21      3.85 o 
  -3   2   3     1624.00     1539.31     22.32 o 
  -2   2   3     1459.10     1572.06     20.89 o 
  -1   2   3     4322.29     3897.55     56.13 o 
   0   2   3      916.12     1034.77     17.30 o 
   1   2   3     1113.25      934.67     16.97 o 
   2   2   3       47.16       22.14      2.71 o 
   3   2   3     1021.80     1014.04     23.01 o 
   4   2   3      455.92      452.93     17.19 o 
   5   2   3      340.39      339.08     18.09 o 
   6   2   3       22.96       25.74      7.13 o 
   7   2   3       12.23       23.10     10.15 o 
  -8   3   3        1.43       18.69     21.77 o 
  -7   3   3        9.35        6.12      6.98 o 
  -6   3   3      260.01      314.08     12.86 o 
  -5   3   3      400.22      350.01     12.77 o 
  -4   3   3        0.06        6.60      3.19 o 
  -3   3   3       88.85       49.72      3.90 o 
  -2   3   3       98.03      152.83      4.73 o 
  -1   3   3       35.88       10.08      4.07 o 
   0   3   3     1483.99     1792.51     21.83 o 
   1   3   3     1048.62     1003.52     41.50 o 
   2   3   3       71.05       36.89      2.93 o 
   3   3   3      826.77      757.39     15.66 o 
   4   3   3      115.75      105.62      7.15 o 
   5   3   3       78.28       42.47      6.10 o 
   6   3   3       21.53       30.48      7.67 o 
   7   3   3       15.89       15.45      8.12 o 
  -7   4   3      146.68      121.96     11.35 o 
  -6   4   3        7.90       23.19      5.35 o 
  -5   4   3      167.32      189.36     12.34 o 
  -4   4   3       13.80        5.89      3.07 o 
  -3   4   3     1309.11     1238.51     21.04 o 
  -2   4   3      258.83      273.52      5.99 o 
  -1   4   3     4620.07     4431.25     58.41 o 
   0   4   3     1039.83     1124.71     14.61 o 
   1   4   3      917.00      775.17     10.37 o 
   2   4   3     1267.84     1104.77     17.98 o 
   3   4   3      216.58      198.62      6.88 o 
   4   4   3      797.18      752.83     18.88 o 
   5   4   3      730.34      654.40     20.18 o 
   6   4   3      476.03      580.19     29.25 o 
   7   4   3      122.09      132.47     14.18 o 
  -7   5   3       31.03       50.78      8.74 o 
  -6   5   3      528.57      492.57     18.02 o 
  -5   5   3     1142.31     1029.75     26.25 o 
  -4   5   3       53.35       50.94      4.53 o 
  -3   5   3       47.72        8.57      3.32 o 
  -2   5   3      154.10      154.07      4.63 o 
  -1   5   3      464.69      466.92     15.31 o 
   0   5   3     1300.57     1422.16     16.54 o 
   1   5   3     1671.27     1581.45     18.59 o 
   2   5   3      301.04      201.99      6.21 o 
   3   5   3     1191.91     1123.93     19.91 o 
   4   5   3      158.35      124.23      7.64 o 
   5   5   3       44.96       61.72      9.41 o 
   6   5   3      197.30      181.56     11.42 o 
   7   5   3        7.89       22.98      8.52 o 
  -7   6   3       14.81       14.45      7.35 o 
  -6   6   3        3.80       68.44     12.95 o 
  -5   6   3        2.08        4.00      5.04 o 
  -4   6   3      280.02      267.26      9.21 o 
  -3   6   3      181.24      176.22      7.44 o 
  -2   6   3     1252.67     1382.27     40.25 o 
  -1   6   3      130.82      299.21     41.57 o 
   0   6   3       38.82       64.45      2.57 o 
   1   6   3      108.71      130.08      3.44 o 
   2   6   3       98.91      153.23      5.20 o 
   3   6   3      150.96      153.73      5.96 o 
   4   6   3       40.82       70.22      6.56 o 
   5   6   3       27.00       12.11      4.57 o 
   6   6   3      144.96      190.66     11.84 o 
   7   6   3       10.53        6.18      8.27 o 
  -7   7   3        3.42        0.10      7.97 o 
  -6   7   3      189.57      247.79     15.66 o 
  -5   7   3      512.38      495.55     19.77 o 
  -4   7   3     3318.56     3124.53     55.13 o 
  -3   7   3      710.32      681.01     12.55 o 
  -2   7   3     3266.67     3169.01     71.79 o 
  -1   7   3     3522.70     3384.60     40.65 o 
   0   7   3      117.03      136.75      3.67 o 
   1   7   3      852.56      979.64     12.63 o 
   2   7   3       69.40       72.67      5.43 o 
   3   7   3        2.55        2.62      2.21 o 
   4   7   3      244.31      189.77      7.80 o 
   5   7   3       88.12       73.43      8.90 o 
   6   7   3      269.69      269.04     14.05 o 
   7   7   3       69.74      110.14     18.61 o 
  -7   8   3      194.83      256.54     21.77 o 
  -6   8   3       32.13       26.82      8.90 o 
  -5   8   3      168.80      180.11     15.30 o 
  -4   8   3      730.52      635.04     16.51 o 
  -3   8   3     1273.87     1159.07     23.57 o 
  -2   8   3      208.34      184.99      5.98 o 
  -1   8   3      159.08      248.13      5.69 o 
   0   8   3     3141.96     3719.56     46.80 o 
   1   8   3      804.10      763.95     10.62 o 
   2   8   3       16.33        9.04      2.42 o 
   3   8   3       14.09       19.25      3.13 o 
   4   8   3     1838.69     1769.97     34.31 o 
   5   8   3      403.12      512.94     14.14 o 
   6   8   3       19.17       37.59     13.68 o 
   7   8   3       35.56       90.19     16.84 o 
  -7   9   3        1.87        1.88      7.25 o 
  -6   9   3        4.83       68.09     11.30 o 
  -5   9   3       39.72        8.15      7.22 o 
  -4   9   3     1260.78     1245.01     31.09 o 
  -3   9   3       17.42       13.77      3.23 o 
  -2   9   3      412.62      405.93      8.57 o 
  -1   9   3      135.72      412.37     11.73 o 
   0   9   3        0.03        1.19      1.98 o 
   1   9   3      122.59      269.49      9.00 o 
   2   9   3      333.43      298.33      8.24 o 
   3   9   3      682.42      603.36     13.01 o 
   4   9   3       13.47        7.32      4.01 o 
   5   9   3      519.40      507.32     17.85 o 
   6   9   3       32.81       54.62     10.37 o 
  -6  10   3       46.69       73.80     11.56 o 
  -5  10   3       39.24       47.18      6.44 o 
  -4  10   3      454.09      370.01     14.07 o 
  -3  10   3        5.90       10.37      4.44 o 
  -2  10   3       53.92       63.53      4.73 o 
  -1  10   3      163.69      197.83      6.22 o 
   0  10   3     1669.63     1936.64     28.01 o 
   1  10   3      242.90      237.17      6.35 o 
   2  10   3       49.13       80.38      5.38 o 
   3  10   3       63.17       63.85      5.81 o 
   4  10   3      323.90      274.18     11.13 o 
   5  10   3      976.07     1016.18     33.94 o 
   6  10   3        1.53        5.51      7.76 o 
  -6  11   3      110.67      103.13     13.71 o 
  -5  11   3     1185.27     1101.76     38.75 o 
  -4  11   3      248.18      209.45     16.42 o 
  -3  11   3        4.07        8.47      4.83 o 
  -2  11   3     1015.37      976.73     32.83 o 
  -1  11   3     2116.14     1807.13     30.92 o 
   0  11   3      118.56      109.08      5.11 o 
   1  11   3       38.31       92.70      4.91 o 
   2  11   3      866.17      762.37     16.36 o 
   3  11   3       37.47        9.91      4.40 o 
   4  11   3       55.78       52.01      8.91 o 
   5  11   3      360.81      378.36     21.36 o 
   6  11   3       92.56       75.12     15.83 o 
  -6  12   3       17.74       32.71      9.92 o 
  -5  12   3      166.87      181.15     18.24 o 
  -4  12   3      143.42      133.39     18.33 o 
  -3  12   3      288.25      260.16     12.27 o 
  -2  12   3      133.34      162.62     11.67 o 
  -1  12   3     2682.02     2333.03     36.40 o 
   0  12   3        7.23        9.97      3.51 o 
   1  12   3       31.07      149.04     10.73 o 
   2  12   3     1073.63     1001.97     19.26 o 
   3  12   3       12.21        4.92      5.31 o 
   4  12   3      190.10      199.77     15.76 o 
   5  12   3      667.01      659.69     27.95 o 
  -5  13   3      258.26      183.83     18.64 o 
  -3   0   6      290.53        0.40      3.45 o 
  -5   0   8       26.81        1.03      9.27 o 
  -7   0  10        0.00      -18.98     13.93 o 
  -4  13   3      256.96      192.67     17.11 o 
  -3  13   3       52.03       45.40      8.87 o 
  -2  13   3        6.48        7.42      5.26 o 
  -1  13   3        3.33       11.01      4.88 o 
   0  13   3       15.96       25.56      4.43 o 
   1  13   3       40.22       57.73      6.50 o 
   2  13   3      598.23      470.09     13.47 o 
   3  13   3      118.95      110.26      9.86 o 
   4  13   3      343.08      312.94     19.80 o 
   5  13   3      290.09      306.28     28.26 o 
  -5  14   3        5.81       11.69     10.06 o 
  -4  14   3      188.17      225.01     28.86 o 
  -3  14   3      485.13      445.83     27.20 o 
  -2  14   3      127.73      114.11     11.61 o 
  -1  14   3      274.64      217.87     12.23 o 
   0  14   3      533.69      553.91     24.45 o 
   1  14   3      260.13      241.13     11.47 o 
   2  14   3       22.90       35.73      7.34 o 
   3  14   3      164.88      154.00     13.51 o 
   4  14   3       64.46       27.29     13.61 o 
   5  14   3      167.86      184.65     20.79 o 
  -4  15   3      282.76      250.59     20.14 o 
  -3  15   3       13.86       21.22      8.87 o 
  -2  15   3      155.31      128.30     13.58 o 
  -1  15   3        4.17       21.76      7.36 o 
   0  15   3       16.76       37.76      9.37 o 
   1  15   3      119.67      169.94     26.62 o 
   2  15   3        1.56        9.85     16.24 o 
   3  15   3      198.75      184.73     29.78 o 
   4  15   3       45.42       60.06     12.44 o 
  -3  16   3        0.54       -8.07     11.56 o 
  -2  16   3        0.67       -1.93      7.81 o 
  -1  16   3       60.35      132.92     15.42 o 
   0  16   3        0.22       18.99     10.98 o 
   1  16   3       69.50       88.67     28.29 o 
   2  16   3      135.88      131.25     15.13 o 
   3  16   3       65.43       68.39     14.20 o 
  -3  17   3       42.83       41.99     11.67 o 
  -2  17   3      181.67      208.06     41.18 o 
  -1  17   3      298.44      228.86     39.60 o 
   0  17   3      136.61      180.76     22.06 o 
   1  17   3        1.39        1.92     10.82 o 
   2  17   3       24.91       45.43     11.48 o 
  -1  18   3       55.42       48.64     15.00 o 
   0  18   3      456.15      552.85     37.29 o 
   1  18   3      620.74      596.70     45.24 o 
  -8   0   4     2450.54     2474.21    136.34 o 
  -7   0   4       91.95      131.99     16.45 o 
  -6   0   4     2797.29     2676.34     65.96 o 
  -5   0   4       24.64       19.57      6.04 o 
  -4   0   4     4555.75     4369.44     84.93 o 
  -3   0   4      587.16      732.23     18.95 o 
  -2   0   4     6889.34     6717.83    224.98 o 
   0   0   4    32976.16    37991.47    878.80 o 
   1   0   4    55715.80    47804.59   1027.30 o 
   2   0   4     1198.72     1240.39     48.26 o 
   3   0   4      793.17      808.64     22.79 o 
   4   0   4     1680.38     1588.05     66.25 o 
   5   0   4      978.49     1057.53     81.71 o 
   6   0   4      133.79      116.77     15.67 o 
   7   0   4        0.03      -22.81     14.92 o 
  -8   1   4      236.23      412.48     27.56 o 
  -7   1   4      146.20      192.21     12.84 o 
  -6   1   4     1202.90     1196.08     27.47 o 
  -5   1   4      118.87      167.22      8.73 o 
  -4   1   4       96.26       51.97      5.13 o 
  -3   1   4      311.59      251.44      6.81 o 
  -2   1   4       49.99       60.97      3.24 o 
  -1   1   4    12470.46    11502.08    153.85 o 
   0   1   4    14777.06    17678.66    315.11 o 
   1   1   4    12160.69    11504.89    237.88 o 
   2   1   4       63.47       72.68      4.79 o 
   3   1   4      134.56       89.84      4.90 o 
   4   1   4      544.02      546.00     16.03 o 
   5   1   4        8.76        1.46      4.14 o 
   6   1   4        2.43        7.11      5.77 o 
   7   1   4       16.34       41.15     11.51 o 
  -8   2   4      242.69      252.13     27.93 o 
  -7   2   4       21.86       19.29      9.35 o 
  -6   2   4     1930.02     1936.83     38.61 o 
  -5   2   4        0.21        6.92      4.20 o 
  -4   2   4      747.48      745.79     14.82 o 
  -3   2   4      199.53       89.60      4.44 o 
  -2   2   4      864.33      712.11     10.57 o 
  -1   2   4      564.19      741.70     21.94 o 
   0   2   4      144.33      158.82      4.81 o 
   1   2   4        2.07       44.96      2.52 o 
   2   2   4     1629.18     1399.22     23.47 o 
   3   2   4       32.23       59.08      4.32 o 
   4   2   4      153.06      176.70      7.65 o 
   5   2   4      325.33      386.51     21.51 o 
   6   2   4       12.07       36.22      8.50 o 
   7   2   4       62.96       71.10     28.17 o 
  -8   3   4       99.03      137.95     42.12 o 
  -7   3   4       13.36       45.86      9.30 o 
  -6   3   4       77.56       76.88      7.34 o 
  -5   3   4     1712.00     1712.39     32.07 o 
  -4   3   4     1160.86     1213.66     20.80 o 
  -3   3   4      149.25      172.87      5.66 o 
  -2   3   4      265.60      344.64      7.93 o 
  -1   3   4     4808.23     4360.93     58.61 o 
   0   3   4     6469.49     7828.71    104.23 o 
   1   3   4      154.20      250.27     13.40 o 
   2   3   4      661.72      596.47     10.44 o 
   3   3   4       42.63       30.25      3.73 o 
   4   3   4      195.32      159.23      7.43 o 
   5   3   4      257.15      345.77     11.88 o 
   6   3   4      689.93      602.98     25.55 o 
   7   3   4      498.58      494.38     23.27 o 
  -7   4   4      218.91      375.94     17.66 o 
  -6   4   4      492.62      506.37     16.80 o 
  -5   4   4        5.65       34.12      6.09 o 
  -4   4   4      187.53      182.00      7.68 o 
  -3   4   4      409.20      194.34      6.51 o 
  -2   4   4      967.11      913.64     13.62 o 
  -1   4   4      451.52      499.18     23.84 o 
   0   4   4     2257.85     2424.88     28.20 o 
   1   4   4       11.66       23.63      3.59 o 
   2   4   4      780.20      581.76     11.67 o 
   3   4   4     1095.69      945.43     17.18 o 
   4   4   4      659.45      640.40     15.00 o 
   5   4   4       31.96       40.09      6.17 o 
   6   4   4      200.76      339.74     20.39 o 
   7   4   4       38.96       89.39     12.09 o 
  -7   5   4      273.40      251.65     23.89 o 
  -6   5   4      268.72      268.59     16.16 o 
  -5   5   4      201.61      219.56     12.04 o 
  -4   5   4      947.98     1023.03     19.52 o 
  -3   5   4       80.38       61.48      5.47 o 
  -2   5   4       19.13        3.10      2.25 o 
  -1   5   4      286.42      650.95     14.14 o 
   0   5   4      241.39      345.99      6.15 o 
   1   5   4      238.70      450.34      8.78 o 
   2   5   4       94.63      120.80      4.32 o 
   3   5   4      561.90      443.21      9.13 o 
   4   5   4      188.86      211.59      9.59 o 
   5   5   4      188.62      159.96     12.54 o 
   6   5   4       20.24       36.81      8.10 o 
   7   5   4      127.24      129.05     14.19 o 
  -7   6   4      256.71      261.58     16.13 o 
  -6   6   4      118.79      115.18     14.37 o 
  -5   6   4       27.83        5.26      5.67 o 
  -4   6   4      582.32      563.64     14.18 o 
  -3   6   4       17.62       10.25      2.28 o 
  -2   6   4       19.58        9.75      6.53 o 
  -1   6   4       79.47       93.09      4.04 o 
   0   6   4     2836.24     3188.66     35.12 o 
   1   6   4      874.13      878.63     11.67 o 
   2   6   4      555.52      421.30      8.43 o 
   3   6   4       12.58        4.24      2.12 o 
   4   6   4      316.31      309.61      9.67 o 
   5   6   4     1331.95     1284.06     30.50 o 
   6   6   4      327.76      309.87     14.86 o 
   7   6   4       86.20      120.36     15.98 o 
  -7   7   4       46.49       65.77     10.49 o 
  -6   7   4       16.41       74.91      9.61 o 
  -5   7   4     1088.48     1096.60     42.80 o 
  -4   7   4     1174.26     1068.16     25.93 o 
  -3   7   4       12.91       16.01      3.07 o 
  -2   7   4     2930.98     2661.84     68.89 o 
  -1   7   4      876.64      871.13     13.51 o 
   0   7   4       94.48      199.27      4.42 o 
   1   7   4      850.36      727.29     10.31 o 
   2   7   4      223.30      254.00      7.58 o 
   3   7   4       73.52       73.47      5.15 o 
   4   7   4      488.96      460.59     13.19 o 
   5   7   4       15.52       10.35      3.76 o 
   6   7   4       67.43       80.32     10.01 o 
   7   7   4       37.42       42.94     11.82 o 
  -7   8   4       19.49       26.84      9.77 o 
  -6   8   4       29.58      107.67     19.25 o 
  -5   8   4      124.19       93.39     17.12 o 
  -4   8   4      462.00      413.00     17.39 o 
  -3   8   4      134.73      128.75      6.83 o 
  -2   8   4      118.81      110.77      4.52 o 
  -1   8   4       48.92       68.68     14.56 o 
   0   8   4        0.56       45.28      2.94 o 
   1   8   4       21.23      101.78      4.93 o 
   2   8   4       59.80       76.23      5.22 o 
   3   8   4      207.91      187.60      6.81 o 
   4   8   4      116.00      145.32      7.97 o 
   5   8   4      377.44      379.10     12.35 o 
   6   8   4       49.65       63.90     10.15 o 
   7   8   4        9.84       -4.65      9.03 o 
  -7   9   4       43.80      144.51     27.31 o 
  -6   9   4      258.13      313.71     20.73 o 
  -5   9   4       76.94       95.42     14.34 o 
  -4   9   4       86.76       43.18      6.34 o 
  -3   9   4     2004.90     1800.55     38.75 o 
  -2   9   4       46.70       37.74      3.25 o 
  -1   9   4      818.85      709.24     12.90 o 
   0   9   4     1093.07     1067.87     16.16 o 
   1   9   4      969.12      813.93     13.18 o 
   2   9   4      234.24      224.88      7.74 o 
   3   9   4      762.05      609.59     14.38 o 
   4   9   4        4.19        6.36      3.74 o 
   5   9   4      156.34      145.15     12.39 o 
   6   9   4       19.55       13.32      7.96 o 
  -6  10   4      384.03      397.24     20.03 o 
  -5  10   4       16.98       16.40      6.24 o 
  -4  10   4       53.17       20.49      5.69 o 
  -3  10   4       76.31       65.64      7.14 o 
  -2  10   4      114.22      126.74     10.45 o 
  -1  10   4       33.81       77.05      4.37 o 
   0  10   4      592.76      617.21     11.76 o 
   1  10   4     1330.22     1069.61     16.58 o 
   2  10   4      113.23      128.73      6.63 o 
   3  10   4      682.43      646.81     15.48 o 
   4  10   4       51.60       16.48      4.68 o 
   5  10   4       34.60       64.71     12.81 o 
   6  10   4      172.12      181.03     16.58 o 
  -6  11   4        1.78       85.28     11.32 o 
  -5  11   4       85.90       70.76     11.33 o 
  -4  11   4       81.53       97.05      9.42 o 
  -3  11   4      426.12      368.38     14.89 o 
  -2  11   4      804.26      676.23     20.03 o 
  -1  11   4      304.88      296.09      9.19 o 
   0  11   4      183.82      236.45      7.65 o 
   1  11   4      328.74      356.35      8.84 o 
   2  11   4       28.88       69.58      5.81 o 
   3  11   4      687.10      504.08     16.13 o 
   4  11   4       20.14       15.68     10.73 o 
   5  11   4      605.24      549.91     29.92 o 
   6  11   4       61.87       41.24     12.19 o 
  -6  12   4       38.53       46.55     12.34 o 
  -5  12   4       17.40       30.43      9.32 o 
  -4  12   4       19.44        2.29      6.53 o 
  -3  12   4      846.02      740.29     35.40 o 
  -2  12   4       37.11       49.15      8.96 o 
  -1  12   4      779.64      624.35     16.61 o 
   0  12   4      136.91      193.79      7.34 o 
   1  12   4       19.74       30.19      4.22 o 
   2  12   4      300.88      274.40      9.52 o 
   3  12   4      224.93      202.21     12.01 o 
   4  12   4      468.54      409.19     21.58 o 
   5  12   4      649.91      752.25     29.81 o 
  -5  13   4      373.37      350.56     41.29 o 
  -4  13   4      730.38      622.29     40.56 o 
  -3  13   4       14.13       12.13      6.33 o 
  -2  13   4       78.60       66.56      7.88 o 
  -1  13   4      306.67      281.03     12.59 o 
   0  13   4      493.57      519.84     14.85 o 
   1  13   4      237.38      284.36     16.47 o 
   2  13   4       71.66       83.42     10.14 o 
   3  13   4       22.44       12.24      8.34 o 
   4  13   4      130.61      187.88     16.35 o 
   5  13   4      184.82      207.25     24.08 o 
  -5  14   4       16.96        4.26     18.04 o 
  -4  14   4       72.79       86.79     13.87 o 
  -3  14   4       16.81        9.80      7.37 o 
  -2  14   4        7.19        3.74      5.65 o 
  -1  14   4       67.20       69.80     10.56 o 
   0  14   4      130.32      106.27      8.76 o 
   1  14   4       43.47       52.63      8.39 o 
   2  14   4      312.67      215.97     15.82 o 
   3  14   4      244.54      217.40     24.72 o 
   4  14   4       33.77       55.87     13.79 o 
  -4  15   4      165.32      123.89     16.16 o 
  -3  15   4       10.35       19.65      9.25 o 
   7   0  -2        0.82        5.23      8.92 o 
   5   0   0        0.92       -0.08      4.86 o 
   3   0   2        2.73        1.50      2.50 o 
  -2  15   4       18.82       13.75      7.85 o 
  -1  15   4      576.19      486.71     26.53 o 
   0  15   4      358.39      379.34     22.08 o 
   1  15   4       25.91       74.96     11.49 o 
   2  15   4      188.16      184.75     17.49 o 
   3  15   4      232.62      200.37     24.29 o 
   4  15   4       40.90       51.22     17.24 o 
  -3  16   4      263.51      260.73     34.62 o 
  -2  16   4        0.37        5.26      8.09 o 
  -1  16   4      102.99       93.82     18.62 o 
   0  16   4      104.88      136.46     19.11 o 
   1  16   4      214.49      171.95     16.11 o 
   2  16   4      180.22      169.31     19.20 o 
   3  16   4        3.77        9.72     11.48 o 
  -2  17   4       15.54        6.64      9.22 o 
  -1  17   4       10.92       40.85     13.88 o 
   0  17   4       76.42      118.89     19.25 o 
   1  17   4       30.11       99.70     17.79 o 
   2  17   4       40.32       27.37     10.05 o 
  -1  18   4       69.73      119.28     19.81 o 
   0  18   4       96.50       88.07     18.47 o 
  -8   1   5       91.67      128.50     19.42 o 
  -7   1   5        9.28        6.88      6.00 o 
  -6   1   5        8.15       21.13      5.91 o 
  -5   1   5      174.27      145.10      8.44 o 
  -4   1   5     1203.17     1215.91     21.05 o 
  -3   1   5     1930.23     1802.50     24.97 o 
  -2   1   5       13.00       10.38      2.38 o 
  -1   1   5     9975.37     9444.29    327.63 o 
   0   1   5      199.62      281.64      7.98 o 
   1   1   5     4644.93     4254.66     59.45 o 
   2   1   5      347.45      222.42      7.81 o 
   3   1   5     1521.11     1552.95     33.75 o 
   4   1   5       31.13       13.41      3.37 o 
   5   1   5      194.76      159.65     11.08 o 
   6   1   5       22.49        8.27      6.09 o 
   7   1   5      168.16      233.18     20.58 o 
  -8   2   5       15.02      271.68     23.10 o 
  -7   2   5      218.37      200.41     16.67 o 
  -6   2   5        5.60       82.28      8.32 o 
  -5   2   5       93.45      120.88      7.47 o 
  -4   2   5      174.60      204.06      7.47 o 
  -3   2   5       46.37        3.45      1.96 o 
  -2   2   5      329.21      273.10      5.88 o 
  -1   2   5       51.90       28.12      2.64 o 
   0   2   5      157.00      158.79      5.43 o 
   1   2   5      457.36      339.59      6.59 o 
   2   2   5      978.11      839.82     13.72 o 
   3   2   5      194.84      243.76      8.53 o 
   4   2   5      698.84      781.52     18.05 o 
   5   2   5      378.55      259.75     21.58 o 
   6   2   5       28.70       72.05      9.85 o 
   7   2   5       66.71       59.88     13.47 o 
  -8   3   5       28.30       49.15     12.41 o 
  -7   3   5        4.20       12.76      8.65 o 
  -6   3   5       13.40      102.47     16.57 o 
  -5   3   5       77.78       30.71      5.31 o 
  -4   3   5       26.87       52.99      4.22 o 
  -3   3   5      127.88      206.13      5.75 o 
  -2   3   5      599.59      623.63     10.25 o 
  -1   3   5     1087.91      820.37     13.26 o 
   0   3   5     3520.38     4074.25     59.39 o 
   1   3   5      474.10      613.68     17.27 o 
   2   3   5      980.89      907.60     14.85 o 
   3   3   5        4.28        3.35      1.78 o 
   4   3   5        1.33       12.09      3.44 o 
   5   3   5      848.06      761.87     21.55 o 
   6   3   5       14.35       92.81     10.72 o 
   7   3   5      685.20      653.38     33.28 o 
  -7   4   5       62.96       84.68     11.19 o 
  -6   4   5      149.55      144.95     11.27 o 
  -5   4   5      130.54       98.94      7.99 o 
  -4   4   5       82.68       90.97      8.15 o 
  -3   4   5      465.48      474.37     10.03 o 
  -2   4   5      290.50      189.20      9.94 o 
  -1   4   5      215.68      264.32      7.17 o 
   0   4   5      313.67      385.23      7.35 o 
   1   4   5     1307.57     1279.08     17.66 o 
   2   4   5      540.81      487.51      9.49 o 
   3   4   5      125.89       86.52      6.31 o 
   4   4   5      871.05      941.97     19.94 o 
   5   4   5      395.48      362.03     13.97 o 
   6   4   5      420.47      489.47     27.30 o 
   7   4   5        7.88      132.75     15.61 o 
  -7   5   5       35.71       49.15      9.64 o 
  -6   5   5       32.92       53.47      8.79 o 
  -5   5   5      354.99      378.65     15.30 o 
  -4   5   5     1600.52     1731.86     29.09 o 
  -3   5   5      419.14      421.30      9.23 o 
  -2   5   5     2166.82     2019.95     32.04 o 
  -1   5   5     1086.55      972.84     16.41 o 
   0   5   5     3796.56     4187.20     51.78 o 
   2   5   5       73.34      139.21      8.35 o 
   3   5   5       32.87        7.00      2.50 o 
   4   5   5     1405.38     1279.03     25.45 o 
   5   5   5      315.74      328.56     13.57 o 
   6   5   5       34.12       38.07      8.12 o 
   7   5   5      328.78      407.91     22.67 o 
  -7   6   5       18.47       25.60      9.01 o 
  -6   6   5       40.31       44.06      9.89 o 
  -5   6   5       22.10       29.80      6.82 o 
  -4   6   5      194.10      174.30      8.17 o 
  -3   6   5        0.49        2.33      2.14 o 
  -2   6   5      170.10      145.00      7.44 o 
  -1   6   5      411.15      512.31     11.93 o 
   0   6   5        3.61       17.71      1.93 o 
   1   6   5      427.65      450.31      7.55 o 
   2   6   5      658.05      603.03     10.93 o 
   3   6   5       48.88       27.00      3.28 o 
   4   6   5      109.77      104.89      6.54 o 
   5   6   5        9.71        9.45      3.77 o 
   6   6   5        8.62       28.66      7.79 o 
   7   6   5       18.61       13.09      8.53 o 
  -7   7   5        1.37       48.42     11.71 o 
  -6   7   5      644.75      787.50     30.38 o 
  -5   7   5      294.82      307.08     24.08 o 
  -4   7   5      193.29      124.73      8.30 o 
  -3   7   5      112.25      118.96      5.78 o 
  -2   7   5      184.09      218.92      7.35 o 
  -1   7   5      131.50      309.58      7.44 o 
   0   7   5     6836.13     8003.79     84.75 o 
   1   7   5      120.57      357.62     16.81 o 
   2   7   5      443.20      431.38      8.85 o 
   3   7   5      255.45      231.37      7.99 o 
   4   7   5      349.89      338.87     11.47 o 
   5   7   5      206.93      187.84      9.12 o 
   6   7   5       94.24      101.18     11.59 o 
   7   7   5       35.74       61.81     12.96 o 
  -7   8   5      110.34      166.36     15.27 o 
  -6   8   5      209.71      176.32     16.62 o 
  -5   8   5      433.74      420.45     19.33 o 
  -4   8   5      126.90       62.41      8.60 o 
  -3   8   5      609.85      547.35     13.78 o 
  -2   8   5      101.00       76.47      4.62 o 
  -1   8   5      314.73      346.12      7.25 o 
   0   8   5      579.60      565.07      9.95 o 
   1   8   5     1497.13     1408.96     20.90 o 
   2   8   5      109.50       96.59      6.67 o 
   3   8   5      199.77      227.92      8.25 o 
   4   8   5      974.93      832.83     20.07 o 
   5   8   5      598.39      524.48     22.92 o 
   6   8   5        8.46       15.08      8.66 o 
  -7   9   5       13.95       22.60      9.61 o 
  -6   9   5      184.87      136.90     24.87 o 
  -5   9   5        0.46       13.52     11.03 o 
  -4   9   5      255.81      270.29     13.50 o 
  -3   9   5      570.55      491.21     18.01 o 
  -2   9   5       50.23       62.86      8.31 o 
  -1   9   5      552.76      585.92     11.29 o 
   0   9   5      191.43      258.15      6.35 o 
   1   9   5      319.33      504.24     13.17 o 
   2   9   5       56.88       57.02      4.74 o 
   3   9   5       29.12        7.91      4.17 o 
   4   9   5        5.56       27.28      5.00 o 
   5   9   5        5.42       26.97      6.66 o 
   6   9   5        5.79       46.46     10.18 o 
  -6  10   5       66.83       63.61     13.90 o 
  -5  10   5       21.58       26.34      7.64 o 
  -4  10   5      600.88      485.44     19.50 o 
  -3  10   5      144.69      117.22     12.02 o 
  -2  10   5      146.12      159.03      9.51 o 
  -1  10   5      142.33      372.16     11.93 o 
   0  10   5      793.08      793.61     14.06 o 
   1  10   5      576.55      589.79     11.20 o 
   2  10   5      396.68      370.87     10.31 o 
   3  10   5      128.90      148.63      8.60 o 
   4  10   5        6.33       20.31      5.75 o 
   5  10   5      519.13      492.46     22.81 o 
   6  10   5      143.44      151.20     15.40 o 
  -6  11   5       56.70       22.35     15.21 o 
  -5  11   5     1530.23     1643.14     75.47 o 
  -4  11   5      403.00      391.55     16.59 o 
  -3  11   5      288.34      267.68     13.61 o 
  -2  11   5      318.07      344.42     23.73 o 
  -1  11   5      257.85      336.85      9.91 o 
   0  11   5      729.77      801.53     15.40 o 
   1  11   5     3489.06     3429.41     49.29 o 
   2  11   5      494.17      458.81     12.23 o 
   3  11   5     3965.32     3631.77     63.42 o 
   4  11   5      150.23      135.39     10.58 o 
   5  11   5      281.61      264.53     23.70 o 
   6  11   5       69.86       73.74     15.11 o 
  -6  12   5        0.75        7.18      9.51 o 
  -5  12   5      186.85      147.90     14.98 o 
  -4  12   5       15.60        6.88      8.14 o 
  -3  12   5       33.18       30.85      8.16 o 
  -2  12   5      872.51      830.03     23.77 o 
  -1  12   5        4.00       13.34      4.21 o 
   0  12   5      479.47      506.35     12.90 o 
   1  12   5     1349.48     1258.00     22.12 o 
   2  12   5      394.26      407.77     11.79 o 
   3  12   5      632.74      557.43     18.68 o 
   4  12   5      264.56      281.20     18.81 o 
   5  12   5        3.71        6.16      8.96 o 
  -5  13   5       18.91       39.76      9.66 o 
  -4  13   5       15.88       32.68      9.27 o 
  -3  13   5      239.67      210.75     16.10 o 
  -2  13   5      319.02      288.55     17.12 o 
  -1  13   5      297.16      297.49     13.90 o 
   0  13   5     1304.38     1443.93     27.72 o 
   1  13   5      424.98      346.05     13.84 o 
   2  13   5       58.33       49.55      6.61 o 
   3  13   5      396.42      328.27     17.52 o 
   4  13   5       26.69       31.54     11.49 o 
   5  13   5       29.97       28.86      9.93 o 
  -5  14   5       23.17       41.65     11.70 o 
  -4  14   5      130.13       91.27     15.40 o 
  -3  14   5      412.40      380.11     20.35 o 
  -2  14   5       27.42       20.72      6.86 o 
  -1  14   5       10.95       17.68      5.37 o 
   0  14   5       77.22      103.65      9.74 o 
   1  14   5      242.33      274.02     24.32 o 
   2  14   5      305.26      323.27     14.39 o 
   3  14   5        3.73        6.39      8.72 o 
   4  14   5      476.60      421.16     26.37 o 
  -4  15   5      229.28      214.73     33.05 o 
  -3  15   5      122.00       95.66     15.61 o 
  -2  15   5       39.16       26.48      8.76 o 
  -1  15   5      406.43      330.87     18.06 o 
   0  15   5       54.90       47.52     10.54 o 
   1  15   5       29.85      141.49     16.47 o 
   2  15   5        4.79       21.60      8.55 o 
   3  15   5       22.78       27.52     11.49 o 
   4  15   5       47.83       51.83     11.91 o 
  -3  16   5        5.51        5.20      8.72 o 
  -2  16   5      144.74      128.89     15.66 o 
  -1  16   5       11.03       60.70     13.84 o 
   0  16   5       80.97       90.14     15.98 o 
   1  16   5      169.79      185.95     23.00 o 
   2  16   5        6.64       13.56      8.73 o 
   3  16   5       20.82       12.49     11.12 o 
  -2  17   5        4.52        3.24      9.69 o 
  -1  17   5      669.78      486.50     46.78 o 
   0  17   5      666.04      720.58     50.07 o 
   1  17   5       15.66       31.70     12.56 o 
   2  17   5      174.99      175.85     21.87 o 
   0  18   5       73.28       84.10     18.25 o 
  -8   0   6      433.12      572.10     58.79 o 
  -7   0   6       24.71       17.18     10.20 o 
  -6   0   6      832.31      704.40     26.56 o 
  -5   0   6      678.81      826.70     38.82 o 
  -4   0   6      188.61       11.12      6.07 o 
  -3   0   6     7482.70     6897.94    152.53 o 
  -2   0   6     1455.86     1740.67     33.59 o 
  -1   0   6        8.65       49.36      7.02 o 
  -1   0   6      223.47      207.94      9.49 o 
   0   0   6      742.59      991.21     27.24 o 
   1   0   6    11825.96     9927.46    223.97 o 
   2   0   6      375.52      394.56     31.37 o 
   3   0   6      765.17      572.09     23.71 o 
   4   0   6      578.01      572.86     26.50 o 
   5   0   6      765.66      869.43     37.49 o 
   6   0   6      415.27      430.67     26.99 o 
   7   0   6      192.68      384.22     54.40 o 
  -8   1   6      110.49      131.75     18.96 o 
  -7   1   6       40.06      112.55     12.54 o 
  -6   1   6       18.45       15.89      4.71 o 
  -3   0   8       78.57        3.27      5.22 o 
  -5   0  10        5.63        0.57      6.92 o 
  -7   0  12       32.05       -2.30     17.22 o 
   7   0   0        0.73       -1.93      7.39 o 
   5   0   2      103.84        4.05      4.67 o 
   3   0   4       29.49       -2.96      3.03 o 
   1   0   6      439.23       -2.85      1.65 o 
  -5   1   6      481.38      568.48     20.54 o 
  -4   1   6      103.88      154.07      6.54 o 
  -3   1   6      176.33      148.74      5.17 o 
  -2   1   6       99.67      130.42      4.25 o 
  -1   1   6      376.26     1297.52     30.90 o 
   0   1   6    14311.99    16369.86    319.98 o 
   1   1   6      132.74      666.65     30.93 o 
   2   1   6      573.20      600.47     23.06 o 
   3   1   6      141.33      136.47      4.33 o 
   4   1   6     1357.19     1252.70     25.69 o 
   5   1   6       84.08       96.78      9.14 o 
   6   1   6       46.97       84.81      9.61 o 
   7   1   6      104.79      111.01     16.05 o 
  -8   2   6       67.57       74.01     13.24 o 
  -7   2   6       60.25       43.68      9.64 o 
  -6   2   6      318.60      293.85     12.77 o 
  -5   2   6      232.21      300.37     10.29 o 
  -4   2   6      541.73      446.00     10.13 o 
  -3   2   6       48.38        8.72      2.08 o 
  -2   2   6     2257.23     2512.68     32.93 o 
  -1   2   6       47.56      130.20      9.71 o 
   0   2   6     1235.24     1308.49     22.77 o 
   1   2   6     4124.84     4421.10     59.44 o 
   2   2   6      136.64      141.61      5.26 o 
   3   2   6     3004.80     2729.41     39.79 o 
   4   2   6       22.73       32.11      4.76 o 
   5   2   6     2614.24     3026.50     92.45 o 
   6   2   6      168.64      187.12     17.53 o 
   7   2   6      968.23      887.33     38.07 o 
  -8   3   6      223.15      286.24     40.86 o 
  -7   3   6      108.00      127.29     19.74 o 
  -6   3   6       43.84       55.71      7.55 o 
  -5   3   6     2410.20     2325.36     38.23 o 
  -4   3   6     2315.36     2150.48     30.18 o 
  -3   3   6       30.66        5.79      2.13 o 
  -2   3   6      524.41      494.13     10.61 o 
  -1   3   6     1184.05     1043.34     17.13 o 
   0   3   6       21.04       28.37      4.38 o 
   1   3   6     4534.97     3942.94     48.86 o 
   2   3   6      297.68      292.18     12.87 o 
   3   3   6      648.61      651.79     12.55 o 
   4   3   6      727.69      655.79     16.36 o 
   5   3   6      478.71      448.33     19.68 o 
   6   3   6      253.50      280.78     23.40 o 
   7   3   6      452.11      603.97     32.28 o 
  -7   4   6      140.39      350.31     28.30 o 
  -6   4   6     1008.57     1046.17     31.51 o 
  -5   4   6       16.03       12.30      4.48 o 
  -4   4   6      215.49      194.71      7.16 o 
  -3   4   6       31.00       37.89      3.46 o 
  -2   4   6     2109.12     2020.46     31.98 o 
  -1   4   6     1116.55     1376.81     23.32 o 
   0   4   6      547.87      540.02      9.54 o 
   1   4   6     1980.91     2505.50     32.23 o 
   2   4   6      587.89      559.27     20.51 o 
   3   4   6      149.36      175.38      6.86 o 
   4   4   6      131.51      125.32      7.25 o 
   5   4   6     1408.29     1400.32     39.74 o 
   6   4   6      275.42      316.35     23.13 o 
   7   4   6      505.71      564.91     26.16 o 
  -7   5   6       20.71       35.03      8.11 o 
  -6   5   6       13.28      101.67     12.14 o 
  -5   5   6       10.89       16.20      6.12 o 
  -4   5   6       66.83       31.96      3.81 o 
  -3   5   6       72.89       21.22      4.56 o 
  -2   5   6       59.58       41.88      4.09 o 
  -1   5   6     1366.42     1092.03     18.27 o 
   0   5   6      601.48      755.58     11.83 o 
   1   5   6       69.89      106.71      4.58 o 
   2   5   6      667.94      524.69     22.48 o 
   3   5   6      855.84      720.88     14.08 o 
   4   5   6      970.03      877.49     20.76 o 
   5   5   6      518.96      483.57     13.92 o 
   6   5   6       69.88      123.92     16.20 o 
   7   5   6        0.73       17.28      8.63 o 
  -7   6   6       17.96       10.26      7.37 o 
  -6   6   6      144.39      101.85     12.91 o 
  -5   6   6      239.21      224.35     15.05 o 
  -4   6   6       75.27       42.95      5.78 o 
  -3   6   6       26.21       32.82      4.67 o 
  -2   6   6      135.22      117.47      8.24 o 
  -1   6   6       34.84       77.47      7.80 o 
   0   6   6       81.92      107.53      5.32 o 
   1   6   6      710.31      642.77      9.87 o 
   2   6   6     1883.95     1711.23     26.57 o 
   3   6   6      368.66      309.69      9.38 o 
   4   6   6       84.90       86.71      6.77 o 
   5   6   6      204.57      221.60      9.77 o 
   6   6   6      196.40      200.65     16.39 o 
   7   6   6      101.90      192.41     20.76 o 
  -7   7   6       25.04       38.72     10.23 o 
  -6   7   6      823.51      641.79     27.54 o 
  -5   7   6       65.42       48.51      8.62 o 
  -4   7   6       84.44      110.95     11.50 o 
  -3   7   6       63.36       85.93      7.09 o 
  -2   7   6       11.79       25.12      5.31 o 
  -1   7   6     1206.89     1156.13     18.20 o 
   0   7   6     2806.54     3373.43     43.09 o 
   1   7   6      231.09      391.91      8.90 o 
   2   7   6      223.17      171.84      8.15 o 
   3   7   6      309.94      273.34      8.83 o 
   4   7   6      320.79      315.80     11.84 o 
   5   7   6      106.01      128.37      8.92 o 
   6   7   6        2.08       24.86      8.60 o 
  -7   8   6       23.40       17.09     10.56 o 
  -6   8   6       24.46       43.29     10.41 o 
  -5   8   6       13.62       11.64      6.00 o 
  -4   8   6      173.60      168.55     13.89 o 
  -3   8   6        4.39        7.59      3.26 o 
  -2   8   6       87.34      102.01      5.75 o 
  -1   8   6      610.50      879.34     16.87 o 
   0   8   6      509.65      615.30     10.64 o 
   1   8   6     1209.45     1252.26     19.81 o 
   2   8   6      151.56      150.90      7.08 o 
   3   8   6       80.44       84.56      6.48 o 
   4   8   6       33.19       47.26      5.70 o 
   5   8   6       17.53       23.05      5.23 o 
   6   8   6       81.25       97.77     21.82 o 
  -7   9   6      196.98      194.92     26.80 o 
  -6   9   6        1.97       -1.00      7.59 o 
  -5   9   6       67.47       69.54     13.55 o 
  -4   9   6      483.33      426.56     28.64 o 
  -3   9   6     1388.26     1283.40     36.43 o 
  -2   9   6       22.60       30.91      5.06 o 
  -1   9   6      953.07      861.78     15.05 o 
   0   9   6     2355.02     2676.67     35.07 o 
   1   9   6       79.48      128.74      5.27 o 
   2   9   6       15.11       32.81      4.95 o 
   3   9   6      469.12      366.65     24.38 o 
   4   9   6       51.53       79.48      7.24 o 
   5   9   6       23.73       45.80      7.29 o 
   6   9   6       22.02       40.05     11.71 o 
  -6  10   6       94.13       84.45     18.97 o 
  -5  10   6      179.09      134.86     12.63 o 
  -4  10   6       34.05       35.18     12.29 o 
  -3  10   6        3.59        6.25      4.86 o 
  -2  10   6        6.58        9.15      3.67 o 
  -1  10   6      576.99      644.11     14.14 o 
   0  10   6      104.56      124.42      5.03 o 
   1  10   6      899.17      752.81     15.68 o 
   2  10   6      492.66      600.83     24.02 o 
   3  10   6      129.28      103.80      8.68 o 
   4  10   6      531.92      436.84     16.89 o 
   5  10   6       18.36       26.82      8.50 o 
   6  10   6        2.38       -1.27      8.13 o 
  -6  11   6      283.99      459.57     57.25 o 
  -5  11   6      212.10      191.25     24.52 o 
  -4  11   6        2.41       27.36     10.61 o 
  -3  11   6      949.53      826.14     24.07 o 
  -2  11   6      418.65      375.42     14.73 o 
  -1  11   6     2741.35     2924.92     52.78 o 
   0  11   6      236.94      215.25      7.67 o 
   1  11   6     2195.93     3661.09     52.60 o 
   2  11   6      459.91      406.28     11.51 o 
   3  11   6     1108.57     1001.62     26.52 o 
   4  11   6      172.21      220.09     14.97 o 
   5  11   6      159.94      124.79     13.92 o 
  -6  12   6      293.48      335.97     25.91 o 
  -5  12   6        7.33       22.33     10.83 o 
  -4  12   6       31.98       -6.93      7.47 o 
  -3  12   6        9.62       15.16      7.14 o 
  -2  12   6       91.11       85.38      8.67 o 
  -1  12   6      463.70      685.34     17.92 o 
   0  12   6       71.18       98.85      7.77 o 
   1  12   6      952.48      909.77     21.28 o 
   2  12   6       49.97       93.20      7.03 o 
   3  12   6       12.39       16.60      7.67 o 
   4  12   6      296.19      312.65     19.85 o 
   5  12   6       80.06       58.92     11.93 o 
  -5  13   6      603.81      558.70     25.72 o 
  -4  13   6      162.12      184.60     18.56 o 
  -3  13   6       27.97       20.02      8.82 o 
  -2  13   6        5.14        2.49      7.54 o 
  -1  13   6       42.02       95.32      8.83 o 
   0  13   6     1179.05     1232.70     29.70 o 
   1  13   6      809.76      699.98     22.63 o 
   2  13   6       41.58       47.90      6.57 o 
   3  13   6      384.68      383.59     19.13 o 
   4  13   6      133.56       99.03     13.38 o 
   5  13   6        1.02        6.90      8.85 o 
  -5  14   6       31.64       30.42     10.60 o 
  -4  14   6       56.67       35.56      9.82 o 
  -3  14   6       41.02       52.70     25.32 o 
  -2  14   6      230.74      164.33     16.70 o 
  -1  14   6      101.08      102.34      9.77 o 
   0  14   6      103.20       99.62      8.55 o 
   1  14   6       48.50      105.28     12.63 o 
   2  14   6       51.19       48.85      7.56 o 
   3  14   6       15.91       14.23      7.43 o 
   4  14   6       17.86       29.58     10.31 o 
  -4  15   6      343.59      323.58     21.78 o 
  -3  15   6       31.46       35.74      9.84 o 
  -2  15   6       10.91       30.97      8.23 o 
  -1  15   6      676.64      552.11     20.16 o 
   0  15   6      597.91      639.55     23.53 o 
   1  15   6      125.10      128.61     11.80 o 
   2  15   6      215.90      223.88     27.64 o 
   3  15   6      257.08      243.17     40.15 o 
   4  15   6       60.04       73.01     14.62 o 
  -3  16   6       31.83        8.76     11.51 o 
  -2  16   6      250.48      237.30     19.45 o 
  -1  16   6       96.83      167.30     20.63 o 
   0  16   6      227.10      264.74     20.58 o 
   1  16   6      396.57      424.53     23.42 o 
   2  16   6       31.99       23.19     12.13 o 
   3  16   6       22.78       38.81     13.67 o 
  -2  17   6       37.76       32.45     16.34 o 
  -1  17   6        1.16       22.11     11.64 o 
   0  17   6        1.98       32.31     13.59 o 
   1  17   6       19.39       76.49     21.06 o 
   2  17   6       17.41       35.66     13.62 o 
  -8   1   7       83.60      145.07     19.80 o 
  -7   1   7      285.39      375.99     19.64 o 
  -6   1   7        0.72       15.63      5.02 o 
  -5   1   7      726.72      829.86     17.44 o 
  -4   1   7      637.99      621.22     12.64 o 
  -3   1   7     1097.25     1246.93     20.63 o 
  -2   1   7     1972.11     1683.83     24.24 o 
  -1   1   7     2081.23     2000.71     31.09 o 
   0   1   7     1874.59     2064.02     39.54 o 
   1   1   7     4182.75     3958.70     72.56 o 
   2   1   7      758.15      630.31     20.91 o 
   3   1   7       80.39      133.63      5.52 o 
   4   1   7      950.72      847.32     24.59 o 
   5   1   7      382.34      351.64     19.71 o 
   6   1   7       25.40       42.83      8.16 o 
   7   1   7       64.53      142.63     19.89 o 
  -8   2   7      105.53      148.32     19.88 o 
  -7   2   7       12.80       19.88      9.47 o 
  -6   2   7       45.53       62.18      7.71 o 
  -5   2   7     1220.08     1176.85     22.05 o 
  -4   2   7      599.15      620.30     11.88 o 
  -3   2   7      506.93      343.03      7.96 o 
  -2   2   7      589.37      598.04     19.55 o 
  -1   2   7      643.36     1593.27     25.66 o 
   0   2   7        1.77       14.57      2.57 o 
   1   2   7     3842.79     5040.52     81.61 o 
   2   2   7      324.63      289.96     10.70 o 
   3   2   7      837.40      674.77     14.34 o 
   4   2   7      116.03       91.11      5.83 o 
   5   2   7      801.59      886.23     34.15 o 
   6   2   7      120.24       96.08     16.78 o 
   7   2   7       41.26       47.44     12.74 o 
  -7   3   7       99.59      117.88     14.63 o 
  -6   3   7       96.43      297.15     19.76 o 
  -5   3   7      537.11      560.22     14.01 o 
  -4   3   7      673.15      682.66     12.65 o 
  -3   3   7      165.52      172.42      5.80 o 
  -2   3   7      909.78      817.21     19.78 o 
  -1   3   7      733.72     1616.82     28.17 o 
   0   3   7     1511.77     1552.46     23.42 o 
  -1   0   8       10.75       63.82      7.34 o 
  -3   0  10        7.45       -1.35      2.93 o 
  -5   0  12       51.43        3.10      7.57 o 
  -7   0  14        0.24       17.11     19.96 o 
   1   3   7     1621.93     1781.97     25.20 o 
   2   3   7      101.94       33.13      4.18 o 
   3   3   7      375.22      344.80      9.30 o 
   4   3   7      244.63      218.75      7.39 o 
   5   3   7       82.94      156.31     14.22 o 
   6   3   7       48.67      191.50     28.15 o 
   7   3   7        1.38       79.29     15.22 o 
  -7   4   7       29.45       42.35     10.72 o 
  -6   4   7     1178.03     1032.71     31.38 o 
  -5   4   7      189.48      214.08     12.29 o 
  -4   4   7      152.82       98.49      5.81 o 
  -3   4   7     1980.66     1881.33     28.82 o 
  -2   4   7       20.24       11.86      3.88 o 
  -1   4   7     3764.72     3900.55     55.74 o 
   0   4   7       78.69       76.87      3.78 o 
   1   4   7     2337.22     3715.63     46.83 o 
   2   4   7       54.86       20.26      3.43 o 
   3   4   7     1858.67     1711.65     28.00 o 
   4   4   7       24.12       33.05      4.02 o 
   5   4   7      484.05      554.38     41.95 o 
   6   4   7      900.63      817.21     30.13 o 
   7   4   7       16.13       20.76     11.02 o 
  -7   5   7      114.91      150.26     16.31 o 
  -6   5   7       35.47       52.68      8.71 o 
  -5   5   7      848.50      791.50     22.87 o 
  -4   5   7     1245.32     1194.63     22.29 o 
  -3   5   7      353.14      279.01      8.49 o 
  -2   5   7      563.41      588.41     13.60 o 
  -1   5   7      118.40      157.89      5.31 o 
   0   5   7     2948.51     3451.14     46.13 o 
   1   5   7     2622.47     2705.70     33.37 o 
   2   5   7      436.42      443.05     12.41 o 
   3   5   7     2035.63     1965.31     31.72 o 
   4   5   7     1074.92     1069.36     24.35 o 
   5   5   7       36.94       73.44      7.09 o 
   6   5   7       29.41       46.83      9.70 o 
   7   5   7      136.13      120.43     17.16 o 
  -7   6   7       50.84       41.25     16.97 o 
  -6   6   7       35.52       15.26      8.35 o 
  -5   6   7       26.31       11.43      6.34 o 
  -4   6   7      118.90      120.12      9.59 o 
  -3   6   7      111.29       80.53      5.96 o 
  -2   6   7      376.25      363.57     19.22 o 
  -1   6   7       72.64      235.28     13.55 o 
   0   6   7       34.16       65.23      3.45 o 
   1   6   7      146.63      203.21      6.62 o 
   2   6   7       13.90       35.61      3.98 o 
   3   6   7       13.26       44.51      3.91 o 
   4   6   7       11.56       15.66      4.46 o 
   5   6   7       33.39       12.37      4.50 o 
   6   6   7       16.05       22.51      8.63 o 
   7   6   7       29.68       23.97      9.45 o 
  -7   7   7       21.40       23.17     11.71 o 
  -6   7   7       13.17       19.60      8.82 o 
  -5   7   7       85.67       65.95     12.54 o 
  -4   7   7     1838.36     1541.48     43.49 o 
  -3   7   7      214.57      194.02     15.54 o 
  -2   7   7      273.67      273.74     19.51 o 
  -1   7   7      676.84      627.48     11.29 o 
   0   7   7     1452.27     1859.69     30.28 o 
   1   7   7      121.94      396.26     10.73 o 
   2   7   7       97.92       99.22      4.79 o 
   3   7   7       36.27       23.72      3.93 o 
   4   7   7     1032.45      956.66     25.92 o 
   5   7   7        7.32        5.97      4.51 o 
   6   7   7      226.94      218.14     17.53 o 
  -7   8   7       99.49       69.54     19.66 o 
  -6   8   7      127.02      106.28     16.25 o 
  -5   8   7      471.24      441.32     23.16 o 
  -4   8   7      412.13      365.47     19.80 o 
  -3   8   7      208.16      199.23     10.75 o 
  -2   8   7      538.76      498.83     13.00 o 
  -1   8   7      690.52      822.51     14.77 o 
   0   8   7      228.41      236.70      6.45 o 
   1   8   7     2668.08     2549.80     36.21 o 
   2   8   7       97.38      189.79     28.01 o 
   3   8   7      270.31      238.39     10.38 o 
   4   8   7      385.92      337.01     12.97 o 
   5   8   7      165.78      168.61     11.66 o 
   6   8   7        9.06       12.77      8.41 o 
  -7   9   7       42.18       53.79     24.90 o 
  -6   9   7       76.75       68.67     15.56 o 
  -5   9   7       14.37       34.40     10.25 o 
  -4   9   7        0.58        6.19      4.15 o 
  -3   9   7      431.21      416.91     20.24 o 
  -2   9   7      190.07      199.62      8.89 o 
  -1   9   7      117.33      144.85      7.39 o 
   0   9   7     1821.57     2054.56     28.03 o 
   1   9   7     1509.75     1667.54     25.70 o 
   2   9   7      562.97      536.95     14.35 o 
   3   9   7     1261.41     1214.58     26.20 o 
   4   9   7       33.30       32.53      6.87 o 
   5   9   7     1124.67     1090.19     29.04 o 
   6   9   7       29.59       83.71     15.01 o 
  -6  10   7       83.81       21.44     26.38 o 
  -5  10   7      340.62      318.88     17.87 o 
  -4  10   7      322.37      345.07     16.62 o 
  -3  10   7       31.61       12.96      5.40 o 
  -2  10   7      152.97      150.94      8.76 o 
  -1  10   7       83.72      158.22     14.49 o 
   0  10   7      432.56      513.31     10.12 o 
   1  10   7      355.11      648.31     13.80 o 
   2  10   7       46.95      101.50      7.28 o 
   3  10   7       26.92       13.46      4.74 o 
   4  10   7       71.41       86.25      9.53 o 
   5  10   7      398.57      453.20     19.71 o 
   6  10   7      161.53      187.52     27.89 o 
  -6  11   7       50.97       43.10     26.54 o 
  -5  11   7       59.60      110.29     29.89 o 
  -4  11   7      352.58      317.17     28.23 o 
  -3  11   7     2197.41     1891.23     49.13 o 
  -2  11   7       18.69       59.34     13.77 o 
  -1  11   7     8464.03     7592.42    124.56 o 
   0  11   7     1458.71     1573.47     28.31 o 
   1  11   7      164.19      548.03     16.26 o 
   2  11   7      224.11      269.03     10.67 o 
   3  11   7       92.92      109.96     10.26 o 
   4  11   7      115.02      112.55     15.64 o 
   5  11   7     1061.58     1127.35     38.20 o 
  -6  12   7       45.19       12.82     10.46 o 
  -5  12   7      159.93      173.83     18.98 o 
  -4  12   7       36.32       42.41     10.93 o 
  -3  12   7      209.66      161.44     15.88 o 
  -2  12   7      456.15      429.52     16.63 o 
  -1  12   7       74.83      354.00     32.82 o 
   0  12   7      642.98      745.15     19.02 o 
   1  12   7        2.37       20.62      4.95 o 
   2  12   7      344.28      300.66     11.67 o 
   3  12   7        8.18       10.29      5.59 o 
   4  12   7       50.74       28.17      9.32 o 
   5  12   7       10.43       -0.34      8.14 o 
  -5  13   7      529.89      433.80     45.03 o 
  -4  13   7      303.78      264.47     34.04 o 
  -3  13   7      145.72      126.89     15.45 o 
  -2  13   7        2.29        4.97      5.91 o 
  -1  13   7      445.26      542.91     16.19 o 
   0  13   7      372.82      399.21     14.83 o 
   1  13   7      332.99      331.70     16.08 o 
   2  13   7       18.93       30.07      7.17 o 
   3  13   7       15.49       17.38      6.85 o 
   4  13   7       16.35       15.78      8.85 o 
  -5  14   7       35.91       40.98     13.50 o 
  -4  14   7      467.16      371.08     25.75 o 
  -3  14   7       10.80       16.17      9.61 o 
  -2  14   7      738.99      590.29     27.71 o 
  -1  14   7      496.73      424.09     20.67 o 
   0  14   7       69.55       79.74      8.14 o 
   1  14   7      237.24      251.36     14.99 o 
   2  14   7      101.53      121.24     19.01 o 
   3  14   7        0.80        9.85      7.93 o 
   4  14   7      242.80      239.35     19.27 o 
  -4  15   7      249.58      238.09     19.41 o 
  -3  15   7       23.71       13.65     11.24 o 
  -2  15   7       25.49       11.41      9.30 o 
  -1  15   7       37.72       53.08     14.64 o 
   0  15   7      137.17      168.99     13.03 o 
   1  15   7      156.28      140.37     17.95 o 
   2  15   7        0.77       13.85     11.01 o 
   3  15   7       38.95       37.29     10.31 o 
  -3  16   7       80.03       64.37     12.63 o 
  -2  16   7       49.25       67.35     13.77 o 
  -1  16   7      190.75      218.06     23.46 o 
   0  16   7       14.58       16.56     10.83 o 
   1  16   7      188.25      185.51     24.18 o 
   2  16   7       57.24       62.35     16.56 o 
   3  16   7       19.39        4.15     11.71 o 
  -2  17   7        6.71        7.78     10.28 o 
  -1  17   7      280.73      208.35     29.34 o 
   0  17   7      704.45      778.36     41.55 o 
   1  17   7      207.16      151.61     15.80 o 
  -8   0   8       48.37       81.82     29.61 o 
  -7   0   8       51.67      214.08     17.13 o 
  -6   0   8      342.89      387.12     22.89 o 
  -5   0   8      689.09      718.05     25.10 o 
  -4   0   8       74.52       21.52      8.37 o 
  -3   0   8     2006.00     2090.37     44.89 o 
  -2   0   8       13.85       15.46      4.32 o 
  -1   0   8      272.06      308.63     12.79 o 
   0   0   8      152.73      147.05      7.76 o 
   1   0   8      601.61      348.19     15.60 o 
   2   0   8       46.27        6.80      5.92 o 
   3   0   8     2564.15     2325.68     66.85 o 
   4   0   8       39.04       57.51     21.39 o 
   5   0   8     1814.95     1720.68     61.87 o 
   6   0   8      521.85      496.01     29.59 o 
   7   0   8        3.89        3.84     19.52 o 
  -8   1   8       73.53       77.14     13.92 o 
  -7   1   8       16.20       19.49      6.62 o 
  -6   1   8       78.89       73.50      7.29 o 
  -5   1   8       82.81       87.58      5.56 o 
  -4   1   8      728.80      737.38     18.01 o 
  -3   1   8      230.78      207.24      9.87 o 
  -2   1   8     1972.90     1909.24     28.23 o 
  -1   1   8      465.75     1493.74     28.17 o 
   0   1   8     6372.68     7542.82    121.43 o 
   1   1   8      268.02      305.36      8.32 o 
   2   1   8     1170.04     1136.32     56.56 o 
   3   1   8       34.52       15.34      3.75 o 
   4   1   8     1162.09     1099.02     29.91 o 
   5   1   8      166.29      207.47     12.89 o 
   6   1   8       24.36       96.24     10.20 o 
   7   1   8       37.77       44.61     12.67 o 
  -8   2   8        1.65       36.79     11.37 o 
  -7   2   8       24.86       55.30     11.65 o 
  -6   2   8       69.14       71.75      7.27 o 
  -5   2   8     1146.35     1088.26     19.65 o 
  -4   2   8      294.39      274.86      8.29 o 
  -3   2   8      307.77      340.22      7.80 o 
  -2   2   8      292.88      297.95      6.79 o 
  -1   2   8     6381.70     6696.68     96.32 o 
   0   2   8      711.13      814.72     15.02 o 
   2   2   8      235.23      264.85      7.69 o 
   3   2   8      906.35      959.91     18.94 o 
   4   2   8      210.25      218.81     11.77 o 
   5   2   8      295.51      322.01     21.01 o 
   6   2   8      412.54      391.37     30.42 o 
   7   2   8       24.48       10.89     11.64 o 
  -7   3   8      262.94      290.59     20.74 o 
  -6   3   8       34.40       -1.00      5.40 o 
  -5   3   8      952.20     1050.27     19.85 o 
  -4   3   8     1684.64     1625.56     26.85 o 
  -3   3   8      112.79      112.01      4.81 o 
  -2   3   8      434.49      352.62      7.41 o 
  -1   3   8     1172.90     1407.54     22.60 o 
   0   3   8      503.45      530.18     10.24 o 
   1   3   8     1002.36     1080.27     18.44 o 
   2   3   8      523.74      541.33     12.28 o 
   3   3   8      298.98      247.78      9.20 o 
   4   3   8     1181.50      991.24     23.83 o 
   5   3   8      375.51      414.80     17.96 o 
   6   3   8       28.83       44.54     10.65 o 
   7   3   8      185.18      210.34     23.18 o 
  -7   4   8       62.19      116.31     14.66 o 
  -6   4   8      864.21      935.75     40.59 o 
  -5   4   8       48.78       19.94      5.19 o 
  -4   4   8       73.99       50.54      4.20 o 
  -3   4   8     1736.24     1829.83     28.68 o 
  -2   4   8     1024.52      926.59     16.45 o 
  -1   4   8     5332.80     5585.50     78.48 o 
   0   4   8      151.87      188.37      6.11 o 
   1   4   8     5090.56     5034.48     65.81 o 
   2   4   8       55.18       43.96      4.08 o 
   3   4   8     1646.02     1579.94     29.71 o 
   4   4   8       22.60       30.42      4.79 o 
   5   4   8       66.65       52.95      9.71 o 
   6   4   8      238.79      242.48     19.99 o 
   7   4   8       44.27       69.44     15.10 o 
  -7   5   8      201.30      238.56     19.58 o 
  -6   5   8        9.57       47.52      8.87 o 
  -5   5   8      121.16      143.16     11.55 o 
  -4   5   8      172.74      211.54      8.84 o 
  -3   5   8      767.78      657.55     15.77 o 
  -2   5   8      794.85      784.98     18.85 o 
  -1   5   8     1632.72     1993.58     30.77 o 
   0   5   8        8.13       14.83      2.46 o 
   1   5   8      901.89     1813.62     28.81 o 
   2   5   8      130.27      157.92      8.68 o 
   3   5   8      162.46      222.10      8.26 o 
   4   5   8      869.53      715.52     19.94 o 
   7   0   2       18.49        5.63     12.11 o 
   5   0   4       36.21        8.63      5.95 o 
   3   0   6       28.25       -2.24      3.45 o 
   1   0   8       22.16       55.95     10.04 o 
   5   5   8      240.97      269.95     15.62 o 
   6   5   8       97.21       90.36     12.55 o 
   7   5   8        9.60        8.81      8.68 o 
  -7   6   8        0.25       10.14     10.93 o 
  -6   6   8      237.63      247.56     21.84 o 
  -5   6   8      699.67      798.62     29.46 o 
  -4   6   8      314.52      274.96     13.79 o 
  -3   6   8      748.84      679.51     17.52 o 
  -2   6   8      391.21      376.04     22.08 o 
  -1   6   8      387.11      367.54      7.31 o 
   0   6   8        0.51        1.71      2.74 o 
   1   6   8      184.84      318.44      8.11 o 
   2   6   8      302.80      247.13      7.16 o 
   3   6   8      366.96      327.57     10.08 o 
   4   6   8      131.65      126.81      9.41 o 
   5   6   8      566.63      599.43     18.60 o 
   6   6   8      243.44      248.71     18.19 o 
  -7   7   8      128.77      120.34     23.50 o 
  -6   7   8        3.72       50.14     12.68 o 
  -5   7   8      111.02      108.62     13.00 o 
  -4   7   8      129.41      132.44     10.20 o 
  -3   7   8       23.18       10.99      4.01 o 
  -2   7   8      901.58      778.38     17.31 o 
  -1   7   8     1473.96     1293.60     20.23 o 
   0   7   8     3089.33     3245.99     49.70 o 
   1   7   8     1094.70      922.07     16.40 o 
   2   7   8      147.44      205.14      8.57 o 
   3   7   8     1566.48     1373.71     33.76 o 
   4   7   8       44.65       62.97      7.90 o 
   5   7   8      137.09      131.57     10.34 o 
   6   7   8        2.19       21.91      9.09 o 
  -7   8   8        7.17       33.48     13.03 o 
  -6   8   8       53.21       65.61     17.27 o 
  -5   8   8       15.37       22.73      9.45 o 
  -4   8   8      274.54      224.92     16.02 o 
  -3   8   8        9.56        4.88      4.56 o 
  -2   8   8      274.42      256.11      9.35 o 
  -1   8   8      600.81     1128.96     22.06 o 
   0   8   8      199.19      297.99      8.08 o 
   1   8   8      683.32      760.12     14.65 o 
   2   8   8       10.98       16.20      3.70 o 
   3   8   8      278.16      283.34     16.91 o 
   4   8   8      218.39      222.10     11.28 o 
   5   8   8       25.27       34.23      7.67 o 
   6   8   8      134.55      137.64     15.46 o 
  -6   9   8       67.25       56.69     13.48 o 
  -5   9   8      179.65      181.27     19.04 o 
  -4   9   8      107.94       89.31     14.64 o 
  -3   9   8      666.89      550.14     15.81 o 
  -2   9   8      290.61      299.48     11.02 o 
  -1   9   8     1714.89     1603.64     29.67 o 
   0   9   8      881.45      823.13     14.38 o 
   1   9   8       72.13      217.11     12.65 o 
   2   9   8       88.40       70.93     18.15 o 
   3   9   8       25.28       30.71      6.45 o 
   4   9   8       29.72       27.76      6.90 o 
   5   9   8      795.90      829.09     26.85 o 
   6   9   8      135.59      136.60     24.81 o 
  -6  10   8       24.15       32.92     12.41 o 
  -5  10   8      364.62      353.22     27.66 o 
  -4  10   8     1176.54     1156.09     37.89 o 
  -3  10   8      285.86      286.59     15.01 o 
  -2  10   8     1366.18     1200.87     28.79 o 
  -1  10   8     1748.57     1643.39     32.74 o 
   0  10   8       15.06       52.21      4.34 o 
   1  10   8      570.74      626.98     13.68 o 
   2  10   8      197.59      260.11     19.06 o 
   3  10   8       49.37       62.07      9.32 o 
   4  10   8      358.30      372.06     17.49 o 
   5  10   8       14.74       -2.56      7.43 o 
  -6  11   8       16.74       40.52     34.50 o 
  -5  11   8      474.65      407.15     34.35 o 
  -4  11   8        0.96        6.17     10.85 o 
  -3  11   8     1133.37      989.17     38.66 o 
  -2  11   8       79.55       98.35      8.93 o 
  -1  11   8     1487.16     1227.43     26.78 o 
   0  11   8      265.58      395.59     12.74 o 
   1  11   8      165.71      178.58      8.11 o 
   2  11   8      151.03      162.21     14.14 o 
   3  11   8      219.97      183.47     18.46 o 
   4  11   8       28.26       27.42      7.55 o 
   5  11   8      155.41      166.22     16.50 o 
  -5  12   8      250.34      313.26     69.15 o 
  -4  12   8      176.47      150.47     22.55 o 
  -3  12   8       54.63       30.24      9.95 o 
  -2  12   8      291.28      273.56     14.08 o 
  -1  12   8       58.65       46.37      7.17 o 
   0  12   8        4.74       40.09      5.61 o 
   1  12   8      115.84      160.28      9.67 o 
   2  12   8        1.64        2.14      5.35 o 
   3  12   8       66.62       86.38     12.98 o 
   4  12   8       31.99       23.61      8.99 o 
   5  12   8       41.06       57.11     16.74 o 
  -5  13   8       94.47       60.95     14.07 o 
  -4  13   8      125.32      119.46     18.59 o 
  -3  13   8     1264.78     1141.75     62.29 o 
  -2  13   8        2.02       10.69      6.70 o 
  -1  13   8      287.97      296.28     12.21 o 
   0  13   8     1246.05     1239.58     30.25 o 
   1  13   8      127.76      121.00     10.89 o 
   2  13   8       62.18       40.07     11.53 o 
   3  13   8        2.12        2.84      7.43 o 
   4  13   8      299.68      278.06     19.93 o 
  -4  14   8       12.01       19.16     10.48 o 
  -3  14   8       17.81        4.48      8.95 o 
  -2  14   8       23.92       43.00     10.73 o 
  -1  14   8       20.01       77.32     18.93 o 
   0  14   8       28.51       35.17      7.02 o 
   1  14   8       25.89      120.84     10.90 o 
   2  14   8      169.00      128.17     14.55 o 
   3  14   8       22.60       20.11      9.15 o 
   4  14   8       88.00       58.26     14.06 o 
  -4  15   8      218.67      175.58     20.01 o 
  -3  15   8      144.69      135.10     17.76 o 
  -2  15   8       10.43       18.72      9.29 o 
  -1  15   8      304.07      315.40     26.50 o 
   0  15   8      907.78      987.85     34.88 o 
   1  15   8      309.64      228.99     15.77 o 
   2  15   8      151.40      162.88     20.82 o 
   3  15   8      332.19      270.66     26.12 o 
  -3  16   8       29.95       44.73     10.91 o 
  -2  16   8       33.35       35.67     11.59 o 
  -1  16   8      203.79      228.97     24.18 o 
   0  16   8        8.18       23.93     11.10 o 
   1  16   8       88.89      130.14     19.17 o 
   2  16   8      177.04      189.87     22.70 o 
  -2  17   8       18.45       28.20     14.86 o 
  -1  17   8        8.29       46.02     13.44 o 
   0  17   8       29.03       26.76     11.98 o 
   1  17   8       20.42       54.50     14.28 o 
  -7   1   9      416.17      464.53     17.72 o 
  -6   1   9        3.84       16.01      6.42 o 
  -5   1   9       34.58       38.99      4.91 o 
  -4   1   9      702.84      640.29     14.71 o 
  -3   1   9      609.19      473.43     10.14 o 
  -2   1   9     1101.04     1095.23     17.23 o 
  -1   1   9      181.62      204.35      6.34 o 
   0   1   9       12.90       61.18      4.47 o 
   1   1   9     1107.79      880.77     17.97 o 
   2   1   9     2268.06     1937.22     42.33 o 
   3   1   9      423.08      373.69     12.02 o 
   4   1   9     1230.26     1198.39     32.17 o 
   5   1   9       50.21       87.17      9.47 o 
   6   1   9       54.34       83.11     17.08 o 
   7   1   9        8.76        4.58     13.96 o 
  -7   2   9       62.44       44.51     14.03 o 
  -6   2   9      186.98      223.59     15.02 o 
  -5   2   9      570.40      636.56     15.62 o 
  -4   2   9      500.35      464.88     11.21 o 
  -3   2   9      504.99      457.13     11.17 o 
  -2   2   9      467.66      437.70      8.80 o 
  -1   2   9     2965.35     2491.84     38.77 o 
   0   2   9       92.45       68.00      4.29 o 
   1   2   9      196.04      821.21     22.82 o 
   2   2   9      240.31      266.70     14.73 o 
   3   2   9       26.21       35.72      3.95 o 
   4   2   9       53.73       32.62      5.36 o 
   5   2   9       19.60        7.62      5.24 o 
   6   2   9       22.47       37.86     11.40 o 
   7   2   9       70.60      158.68     18.91 o 
  -7   3   9       29.66       36.57     12.46 o 
  -6   3   9        0.82      133.67     11.91 o 
  -5   3   9       62.35       66.12      9.68 o 
  -4   3   9       15.04       28.18      3.87 o 
  -3   3   9      286.93      207.94      8.81 o 
  -2   3   9     2095.60     2172.32     30.69 o 
  -1   3   9     1000.19     1112.04     19.92 o 
   0   3   9      149.48      212.97      6.84 o 
   1   3   9     2554.63     2650.01     46.54 o 
   2   3   9       16.79       11.47      3.42 o 
   3   3   9      963.38     1032.28     20.65 o 
   4   3   9       20.18       38.65      6.13 o 
   5   3   9      169.63      157.70     12.57 o 
   6   3   9      129.96      202.45     18.82 o 
   7   3   9      331.00      281.74     24.18 o 
  -7   4   9       21.71       47.29     13.07 o 
  -6   4   9      604.04      643.03     27.30 o 
  -5   4   9      160.03      173.92     12.61 o 
  -4   4   9       73.86       75.71      7.96 o 
  -3   4   9        5.60        2.95      2.44 o 
  -2   4   9      492.80      403.67      9.26 o 
  -1   4   9      191.03      869.23     48.92 o 
   0   4   9        4.90       53.41      3.66 o 
   1   4   9      418.16      346.34      8.75 o 
   2   4   9      175.82      123.41      8.31 o 
   3   4   9      872.64      848.43     18.14 o 
   4   4   9        1.27       14.84      7.11 o 
   5   4   9      171.81      186.27     14.30 o 
   6   4   9      180.10      187.66     16.05 o 
  -7   5   9       17.74       17.30     11.57 o 
  -6   5   9      131.05       83.40     14.53 o 
  -5   5   9        7.58       35.02      7.21 o 
  -4   5   9      451.56      417.97     15.37 o 
  -3   5   9     1310.23     1341.38     24.09 o 
  -2   5   9       57.38      151.18     14.83 o 
  -1   5   9     3909.66     3712.77     54.09 o 
   0   5   9     1052.28     1044.31     17.77 o 
   1   5   9      120.57       62.13      5.67 o 
   2   5   9       81.68      121.38     10.84 o 
   3   5   9       56.58       74.18      5.53 o 
   4   5   9      520.50      472.19     17.22 o 
   5   5   9      572.80      604.11     22.64 o 
   6   5   9      154.84      153.46     15.19 o 
  -7   6   9        0.40        6.19     11.42 o 
  -6   6   9       12.00       41.27     11.86 o 
  -5   6   9      126.31       59.66     10.48 o 
  -4   6   9       81.23      112.49      9.91 o 
  -3   6   9      276.86      294.96     11.48 o 
  -2   6   9        0.82        5.59      3.19 o 
  -1   6   9      657.67      691.03     11.76 o 
   0   6   9      105.59      156.61      5.96 o 
   1   6   9      785.30     1047.50     18.08 o 
   2   6   9       69.03       51.06      4.84 o 
   3   6   9        4.19       11.80      4.14 o 
   4   6   9       59.32       57.78      8.09 o 
   5   6   9       14.00       24.06      7.28 o 
   6   6   9       21.97       49.09     10.49 o 
  -7   7   9      111.83      109.08     29.56 o 
  -6   7   9       20.26       17.00     10.32 o 
  -5   7   9      287.95      314.79     19.85 o 
  -4   7   9      513.19      502.06     18.74 o 
  -3   7   9       65.91       53.39      6.34 o 
  -2   7   9       27.43       20.17      4.25 o 
  -1   7   9      299.15      378.51      7.77 o 
   0   7   9     1389.79     1510.15     24.51 o 
   1   7   9      253.31      484.21     10.72 o 
   2   7   9      122.87      116.05      6.13 o 
   3   7   9        3.69       25.58      6.10 o 
   4   7   9      207.97      180.17     14.84 o 
   5   7   9      507.40      532.44     24.51 o 
   6   7   9       67.08      100.32     13.75 o 
  -7   8   9       64.07       57.89     15.37 o 
  -6   8   9      101.94       82.10     15.60 o 
  -5   8   9      293.49      356.15     24.86 o 
  -4   8   9     1844.24     1704.93     48.16 o 
  -3   8   9      146.61      152.52     10.31 o 
  -2   8   9      686.60      579.99     15.74 o 
  -1   8   9      398.81      508.37      9.63 o 
   0   8   9     1753.94     2082.93     34.38 o 
   1   8   9      423.31      381.50      9.60 o 
   2   8   9      294.80      296.64     13.24 o 
   3   8   9      216.28      188.93     13.47 o 
   4   8   9      224.06      210.90     17.01 o 
   5   8   9      599.63      514.24     44.22 o 
   6   8   9        8.99       32.82     10.03 o 
  -6   9   9        1.26       16.17     10.41 o 
  -5   9   9      384.39      343.18     25.01 o 
  -4   9   9       10.53       32.27     15.34 o 
  -3   9   9     2840.34     2618.77     49.70 o 
  -2   9   9       24.46       53.13      7.12 o 
  -1   9   9      851.02      804.58     21.09 o 
  -1   0  10       10.82       46.26      9.56 o 
  -3   0  12       10.13       18.76      8.34 o 
  -5   0  14       12.38       13.51      9.65 o 
  -7   0  16        0.02       16.56     22.27 o 
   0   9   9      406.49      479.62     10.77 o 
   1   9   9      281.41      394.82     10.16 o 
   2   9   9       80.88      110.42      9.78 o 
   3   9   9      830.15      721.86     23.00 o 
   4   9   9      181.85      175.89     12.89 o 
   5   9   9      239.14      214.63     23.04 o 
   6   9   9       24.35       66.94     18.13 o 
  -6  10   9       39.20       23.05     11.76 o 
  -5  10   9      327.17      321.12     24.82 o 
  -4  10   9       67.95       49.55     11.13 o 
  -3  10   9      243.88      213.66     14.71 o 
  -2  10   9      111.24      139.77      9.14 o 
  -1  10   9      287.37      388.14     12.64 o 
   0  10   9       82.10       91.51      6.03 o 
   1  10   9      295.05      537.67     13.27 o 
   2  10   9      220.59      197.84     12.32 o 
   3  10   9       87.20       55.39      9.51 o 
   4  10   9       45.02       47.82      8.27 o 
   5  10   9      113.15       66.36     11.55 o 
  -6  11   9       12.80        5.42     13.21 o 
  -5  11   9      657.03      590.88     87.86 o 
  -4  11   9      173.70      170.31     22.94 o 
  -3  11   9      307.81      283.58     55.55 o 
  -2  11   9      190.58      220.61     11.36 o 
  -1  11   9       16.39       43.62      7.69 o 
   0  11   9     2082.20     2129.46     40.74 o 
   1  11   9     3170.76     2945.36     51.00 o 
   2  11   9       19.50       52.47      7.90 o 
   3  11   9     3248.02     2923.20     64.47 o 
   4  11   9      391.91      408.91     18.88 o 
   5  11   9       15.82       21.96      9.71 o 
  -5  12   9       25.22        9.24     13.34 o 
  -4  12   9       24.25       31.28     14.20 o 
  -3  12   9      185.34      185.80     18.19 o 
  -2  12   9       93.54       81.07     10.38 o 
  -1  12   9      416.45      429.89     14.33 o 
   0  12   9        0.02       27.60      6.64 o 
   1  12   9       28.14       86.32      8.83 o 
   2  12   9     1771.10     1763.19     43.11 o 
   3  12   9      100.66      100.06     11.18 o 
   4  12   9      489.22      468.25     24.68 o 
   5  12   9       26.18       20.25     10.08 o 
  -5  13   9      176.92      126.03     18.77 o 
  -4  13   9       12.40        5.82     10.26 o 
  -3  13   9      564.26      546.52     45.49 o 
  -2  13   9       75.23      107.78     14.42 o 
  -1  13   9        4.93       24.51      5.53 o 
   0  13   9      520.85      582.37     18.57 o 
   1  13   9       91.13       73.90      9.22 o 
   2  13   9      166.64      149.46     12.44 o 
   3  13   9       83.00       72.86     10.71 o 
   4  13   9       11.90       13.30      8.89 o 
  -4  14   9      197.10      171.30     19.45 o 
  -3  14   9       44.67       25.26     10.58 o 
  -2  14   9      427.24      448.08     26.39 o 
  -1  14   9      645.92      497.47     25.78 o 
   0  14   9       46.56       53.04     11.16 o 
   1  14   9       41.49       66.91      9.38 o 
   2  14   9       87.57       99.24     13.81 o 
   3  14   9        0.31        9.57      8.42 o 
   4  14   9       15.21        7.39      9.35 o 
  -4  15   9      201.72      181.54     20.33 o 
  -3  15   9      199.77      162.24     19.42 o 
  -2  15   9       17.64       34.56     18.18 o 
  -1  15   9       56.21       75.96     20.89 o 
   0  15   9       47.70      124.49     20.99 o 
   1  15   9      140.74      174.23     15.79 o 
   2  15   9       24.25       21.46     12.31 o 
   3  15   9       75.97      100.29     22.16 o 
  -3  16   9      320.86      312.12     25.79 o 
  -2  16   9       94.41      121.21     17.00 o 
  -1  16   9      345.17      384.63     30.58 o 
   0  16   9        0.66        5.74      9.71 o 
   1  16   9      187.04      278.26     24.95 o 
   2  16   9       75.02       90.45     17.01 o 
  -1  17   9      148.20      154.45     34.55 o 
   0  17   9      711.03      773.14     42.26 o 
  -7   0  10        0.13       35.97     15.51 o 
  -6   0  10      641.17      588.16     39.16 o 
  -5   0  10      142.95      238.20     15.16 o 
  -4   0  10       46.78       47.04      7.93 o 
  -3   0  10      188.22      189.82     11.38 o 
  -2   0  10     1181.81     1029.38     24.59 o 
  -1   0  10      284.65      265.52     12.65 o 
   0   0  10     2357.70     2527.91     55.94 o 
   1   0  10     2208.38     2140.91     46.06 o 
   2   0  10      814.20     1090.58     29.88 o 
   3   0  10       71.10       62.30     12.28 o 
   4   0  10      562.86      561.21     39.49 o 
   5   0  10      813.54      752.61     35.61 o 
   6   0  10      226.56      291.60     24.33 o 
   7   0  10        0.15       21.17     24.79 o 
  -7   1  10       29.61       42.26     10.38 o 
  -6   1  10        0.24       11.25      6.17 o 
  -5   1  10      195.42      227.15     10.50 o 
  -4   1  10      132.40      100.45      5.77 o 
  -3   1  10        4.68        6.21      2.46 o 
  -2   1  10      905.51     1094.06     22.42 o 
  -1   1  10       44.58      287.81     11.87 o 
   0   1  10     1627.20     1786.24     30.90 o 
   1   1  10     2484.95     2809.56     44.70 o 
   2   1  10      756.38      705.12     15.34 o 
   3   1  10      144.54      152.32      9.82 o 
   4   1  10      389.74      343.46     16.26 o 
   5   1  10      222.98      212.67     19.12 o 
   6   1  10       37.27       70.83     12.36 o 
   7   1  10       12.38       18.59     16.36 o 
  -7   2  10      208.46      228.25     39.63 o 
  -6   2  10      246.60      289.70     17.05 o 
  -5   2  10     4427.25     4717.16     77.13 o 
  -4   2  10       79.84       92.69      5.59 o 
  -3   2  10     2600.49     2631.94     41.14 o 
  -2   2  10       63.12      127.36      4.75 o 
  -1   2  10     2021.76     2286.59     36.36 o 
   0   2  10      238.87      197.30      9.13 o 
   1   2  10     4701.83     4491.29     75.08 o 
   2   2  10       18.56       41.31      2.88 o 
   3   2  10      105.13       98.34      8.46 o 
   4   2  10      407.58      333.71     14.01 o 
   5   2  10        8.71       22.19      5.98 o 
   6   2  10      320.54      362.80     35.99 o 
  -7   3  10      360.30      448.54     37.78 o 
  -6   3  10      349.57      329.09     19.11 o 
  -5   3  10      187.85      160.66     10.50 o 
  -4   3  10     1875.42     1721.31     28.47 o 
  -3   3  10      310.95      237.87     10.68 o 
  -2   3  10       29.74       52.65      8.80 o 
  -1   3  10     1849.48     2160.10     36.91 o 
   0   3  10      663.98      700.51     14.29 o 
   1   3  10      223.49      354.24      9.22 o 
   2   3  10      917.66      718.40     15.24 o 
   3   3  10       38.38       27.14      4.09 o 
   4   3  10      769.18      635.79     19.70 o 
   5   3  10     1113.97      970.00     33.08 o 
   6   3  10       27.62       17.06      9.45 o 
  -7   4  10      151.68      213.98     22.70 o 
  -6   4  10      475.19      452.15     29.03 o 
  -5   4  10     2358.04     2475.64     65.26 o 
  -4   4  10       58.44       39.14      5.57 o 
  -3   4  10     1188.98     1201.10     28.02 o 
  -2   4  10        5.93       11.78      2.48 o 
  -1   4  10       54.13       61.87      6.93 o 
   0   4  10      203.86      276.11      7.80 o 
   1   4  10      599.84      693.25     13.21 o 
   2   4  10       14.62       29.46      3.48 o 
   3   4  10      584.83      559.36     13.93 o 
   4   4  10      123.18      110.51      9.22 o 
   5   4  10       10.59       38.91      8.13 o 
   6   4  10      121.41      119.55     16.21 o 
  -7   5  10        0.43       45.64     13.78 o 
  -6   5  10       89.56       92.79     15.23 o 
  -5   5  10      283.61      284.92     15.83 o 
  -4   5  10      682.87      595.59     20.48 o 
  -3   5  10      127.63       45.92      9.30 o 
  -2   5  10      853.94      877.64     21.16 o 
  -1   5  10        6.79       22.58      3.03 o 
   0   5  10       21.15       23.14      3.37 o 
   1   5  10        4.64       28.21      3.19 o 
   2   5  10       48.39       21.03      6.19 o 
   3   5  10       29.19        8.28      3.87 o 
   4   5  10       22.73       25.27      7.21 o 
   5   5  10      224.16      237.31     17.18 o 
   6   5  10       78.51      120.95     14.11 o 
  -7   6  10       83.62       91.10     17.08 o 
  -6   6  10      224.21      237.11     25.93 o 
  -5   6  10       73.98       94.07     12.09 o 
  -4   6  10      433.24      404.54     17.09 o 
  -3   6  10       31.00       37.17      6.19 o 
  -2   6  10       13.47       26.77      7.34 o 
  -1   6  10     1642.82     1569.62     22.93 o 
   0   6  10      217.86      209.92      7.92 o 
   1   6  10        9.40       57.78      4.61 o 
   2   6  10      276.31      258.43      7.62 o 
   3   6  10      382.19      327.12     11.89 o 
   4   6  10       41.15       55.74      7.73 o 
   5   6  10        7.24       24.07      8.51 o 
   6   6  10      108.53      108.52     14.27 o 
  -7   7  10       56.07       45.08     19.54 o 
  -6   7  10        6.28       17.97     11.20 o 
  -5   7  10       20.00        5.23      6.54 o 
  -4   7  10       16.24       26.89      6.55 o 
  -3   7  10      449.20      476.90     17.12 o 
  -2   7  10      277.22      297.74     11.71 o 
  -1   7  10     1197.46     1091.68     17.24 o 
   0   7  10     1618.23     2028.01     31.51 o 
   1   7  10      234.29      289.76      8.19 o 
   2   7  10       91.78       94.22      7.16 o 
   3   7  10       77.30       27.18      9.16 o 
   4   7  10       82.26       89.57     13.41 o 
   5   7  10      744.05      691.34     28.42 o 
   6   7  10       45.32       33.83     10.52 o 
  -7   8  10       21.62       49.40     14.19 o 
  -6   8  10       56.03       41.16     13.14 o 
  -5   8  10      108.93      132.37     17.24 o 
  -4   8  10       67.88       62.10     11.40 o 
  -3   8  10       13.01       10.98      4.88 o 
  -2   8  10      232.70      210.56     13.79 o 
  -1   8  10       33.87      156.70     10.32 o 
   0   8  10      101.41      125.26      6.42 o 
   1   8  10      380.41      825.28     15.99 o 
   2   8  10      648.29      617.25     23.86 o 
   3   8  10      201.46      171.48     11.58 o 
   4   8  10       15.99       35.26      8.01 o 
   5   8  10       13.40       13.84      9.97 o 
   6   8  10        3.60       14.53      9.05 o 
  -6   9  10      133.72      151.94     23.97 o 
  -5   9  10      120.44      145.68     17.77 o 
  -4   9  10       22.49       27.65      7.34 o 
  -3   9  10       47.89       13.01      4.94 o 
  -2   9  10      623.00      667.36     24.48 o 
  -1   9  10      600.70      542.28     19.58 o 
   0   9  10      469.03      591.83     13.87 o 
   1   9  10     5780.04     5210.06     82.52 o 
   2   9  10       73.30       72.93     10.35 o 
   3   9  10     2502.77     2091.35     48.84 o 
   4   9  10      384.91      422.57     20.93 o 
   5   9  10      319.46      287.87     37.14 o 
  -6  10  10      183.98      238.18     24.21 o 
  -5  10  10      126.77       91.78     15.75 o 
  -4  10  10      144.21      120.46     16.26 o 
  -3  10  10      652.79      524.77     26.80 o 
  -2  10  10       63.29       65.80      6.77 o 
  -1  10  10     1403.73     1224.49     29.43 o 
   0  10  10      454.45      443.93     13.52 o 
   1  10  10       58.97      326.34     25.46 o 
   2  10  10       55.56       64.38      8.55 o 
   3  10  10      128.48      110.53     10.73 o 
   4  10  10       34.51       41.66     10.19 o 
   5  10  10       39.40       81.40     18.00 o 
  -6  11  10        2.34       26.17     12.80 o 
  -5  11  10      426.44      378.17     30.32 o 
  -4  11  10        6.61        4.14      8.82 o 
  -3  11  10        9.37       30.49      9.29 o 
  -2  11  10      261.70      248.66     12.32 o 
  -1  11  10      693.92     1227.81     27.29 o 
   0  11  10      756.09      826.78     21.30 o 
   1  11  10      445.71      774.08     30.56 o 
   2  11  10      328.93      322.96     16.05 o 
   3  11  10      411.86      423.80     22.00 o 
   4  11  10      212.54      267.00     19.19 o 
   5  11  10      219.70      225.20     19.00 o 
  -5  12  10       92.83      100.50     22.08 o 
  -4  12  10      176.16      113.38     38.94 o 
  -3  12  10      106.02       98.06     19.08 o 
  -2  12  10       32.17       22.26      9.01 o 
  -1  12  10      430.25      384.94     13.77 o 
   0  12  10      966.48     1068.53     28.13 o 
   1  12  10       70.31      135.44     11.00 o 
   2  12  10      486.12      558.44     20.78 o 
   3  12  10       41.00       47.31      8.83 o 
   4  12  10       23.41       32.44     14.56 o 
  -5  13  10       61.40       70.16     24.08 o 
  -4  13  10       72.72       80.56     14.80 o 
  -3  13  10       39.94       33.31     10.91 o 
  -2  13  10       35.23       39.64     12.66 o 
  -1  13  10       32.56       59.59      8.09 o 
   0  13  10      670.47      680.00     20.62 o 
   1  13  10      241.54      256.74     14.90 o 
   2  13  10        4.16       -4.50      7.42 o 
   7   0   4        0.00       16.12     13.05 o 
   5   0   6       28.44       -0.23      7.90 o 
   3   0   8       94.70        9.96      5.94 o 
   3  13  10       32.31       25.82      9.26 o 
   4  13  10      166.21      143.11     19.66 o 
  -4  14  10       14.02       25.35     10.62 o 
  -3  14  10        0.36       18.65     10.37 o 
  -2  14  10       52.87       65.78     12.73 o 
  -1  14  10       46.67       96.26     13.80 o 
   0  14  10      120.77      115.51     13.65 o 
   1  14  10       19.48       86.65     15.22 o 
   2  14  10      137.09      160.39     20.19 o 
   3  14  10        2.27        1.21     11.96 o 
  -3  15  10       96.41      126.25     31.18 o 
  -2  15  10       40.42       47.70     12.19 o 
  -1  15  10       55.43      100.06     17.06 o 
   0  15  10      593.50      662.81     27.86 o 
   1  15  10      186.42      165.16     20.18 o 
   2  15  10       27.93       30.55     11.76 o 
   3  15  10      142.76       90.16     32.69 o 
  -2  16  10       39.10       40.27     12.03 o 
  -1  16  10      433.69      485.49     33.10 o 
   0  16  10      251.84      299.72     62.41 o 
   1  16  10       82.22       74.37     15.74 o 
   2  16  10      308.79      282.06     66.03 o 
  -7   1  11      201.80      300.12     21.76 o 
  -6   1  11      199.97      184.06     24.83 o 
  -5   1  11      154.05      144.81     10.08 o 
  -4   1  11      545.48      548.81     14.30 o 
  -3   1  11      681.81      639.40     14.82 o 
  -2   1  11      189.84      181.92     15.30 o 
  -1   1  11     2158.60     2564.63     40.59 o 
   0   1  11      140.83      119.94      5.92 o 
   1   1  11      586.62      503.16     11.60 o 
   2   1  11     2322.90     2209.80     33.39 o 
   3   1  11       39.51       53.70      7.07 o 
   4   1  11      681.72      584.55     19.07 o 
   5   1  11      213.38      200.84     13.57 o 
   6   1  11       12.24       10.52      9.55 o 
  -7   2  11       73.90      105.05     24.68 o 
  -6   2  11      145.42      211.07     15.23 o 
  -5   2  11     1415.35     1439.13     39.87 o 
  -4   2  11     1248.34     1366.74     26.79 o 
  -3   2  11      245.82      161.45      7.06 o 
  -2   2  11      496.17      489.51     10.45 o 
   0   2  11      577.74      678.12     17.26 o 
   1   2  11     3685.63     3235.18     51.40 o 
   2   2  11        0.29        0.63      1.65 o 
   3   2  11      996.92      904.07     26.34 o 
   4   2  11      282.74      273.23     13.80 o 
   5   2  11       24.82       32.91      7.20 o 
   6   2  11      127.76      127.85     24.89 o 
  -7   3  11       70.00      228.01     26.91 o 
  -6   3  11       69.80      121.90     12.26 o 
  -5   3  11      961.53     1045.56     34.70 o 
  -4   3  11      214.57      214.30     10.44 o 
  -3   3  11     1404.06     1423.18     25.07 o 
  -2   3  11      428.57      390.69      9.08 o 
  -1   3  11       86.63      145.24      7.01 o 
   0   3  11      146.81      249.66      8.45 o 
   1   3  11       13.28       67.94      4.27 o 
   2   3  11      168.74      130.34      4.33 o 
   3   3  11      170.26      174.62      8.87 o 
   4   3  11       18.31       14.07      5.58 o 
   5   3  11       84.46       99.11     13.27 o 
   6   3  11      118.21      210.28     19.59 o 
  -7   4  11      393.35      380.52     30.34 o 
  -6   4  11      463.85      463.37     21.47 o 
  -5   4  11     1397.82     1335.62     36.00 o 
  -4   4  11      131.19      178.30      9.84 o 
  -3   4  11      359.25      279.55     13.77 o 
  -2   4  11     2019.87     1931.97     30.99 o 
  -1   4  11      197.57      323.71      9.59 o 
   0   4  11        0.28        7.00      2.73 o 
   1   4  11      338.69      986.82     19.40 o 
   2   4  11       87.42      115.29      7.06 o 
   3   4  11      539.21      463.85     14.20 o 
   4   4  11      377.35      349.23     14.83 o 
   5   4  11       91.92       73.02     11.00 o 
   6   4  11       94.27       46.53     12.34 o 
  -7   5  11      177.19      294.47     26.01 o 
  -6   5  11      201.05      209.61     21.23 o 
  -5   5  11      130.39      129.95     11.80 o 
  -4   5  11      152.46       88.33      9.38 o 
  -3   5  11      213.97      255.01      8.10 o 
  -2   5  11      418.25      424.73     11.68 o 
  -1   5  11       63.45       49.86      4.09 o 
   0   5  11        5.83        6.76      2.49 o 
   1   5  11     1526.01     1333.36     22.29 o 
   2   5  11      286.76      295.55      9.24 o 
   3   5  11        3.33        6.37      4.19 o 
   4   5  11     1076.88      996.05     32.97 o 
   5   5  11      451.30      550.92     33.61 o 
   6   5  11       91.09       76.60     12.81 o 
  -7   6  11        4.64       18.28     12.37 o 
  -6   6  11      220.68      239.51     44.38 o 
  -5   6  11      113.14       85.20     11.94 o 
  -4   6  11       15.33       11.11      5.61 o 
  -3   6  11       15.08       14.00      4.56 o 
  -2   6  11      286.95      250.03     13.83 o 
  -1   6  11      213.90      209.30      6.39 o 
   0   6  11      327.32      289.72      7.84 o 
   1   6  11       56.03      300.72     18.09 o 
   2   6  11      129.32      138.21      8.34 o 
   3   6  11      101.55      103.85      9.55 o 
   4   6  11       22.04       22.35      9.64 o 
   5   6  11       86.27       65.99     11.93 o 
   6   6  11       20.09        9.93      8.55 o 
  -7   7  11      150.07      173.28     32.24 o 
  -6   7  11      158.17      129.08     18.78 o 
  -5   7  11       78.77       68.70     13.67 o 
  -4   7  11      403.18      358.07     16.69 o 
  -3   7  11      196.96      174.89     15.47 o 
  -2   7  11       66.61       75.15      7.59 o 
  -1   7  11      147.18      185.69      5.72 o 
   0   7  11      257.43      324.72      9.12 o 
   1   7  11     2108.75     1805.73     30.45 o 
   2   7  11      260.60      244.15     11.05 o 
   3   7  11      231.25      228.05     13.00 o 
   4   7  11       86.21       76.07      9.22 o 
   5   7  11       95.97       94.85     15.32 o 
   6   7  11       17.54      119.61     14.72 o 
  -6   8  11       62.12       69.06     15.11 o 
  -5   8  11      173.07      159.52     19.02 o 
  -4   8  11     1272.61     1110.55     36.54 o 
  -3   8  11      277.08      237.56     13.20 o 
  -2   8  11      614.68      569.00     16.05 o 
  -1   8  11     2320.66     1927.06     37.65 o 
   0   8  11      593.43      674.97     15.14 o 
   1   8  11       59.43      157.49      9.01 o 
   2   8  11       49.01       78.77     14.25 o 
   3   8  11      141.44      191.43     12.31 o 
   4   8  11       26.63       26.66      6.97 o 
   5   8  11      131.68      135.58     17.32 o 
  -6   9  11       72.86      108.53     18.02 o 
  -5   9  11      252.26      282.43     31.31 o 
  -4   9  11      227.63      207.57     16.72 o 
  -3   9  11      144.24      143.66      9.09 o 
  -2   9  11      494.91      454.35     14.56 o 
  -1   9  11     2104.08     3022.15     55.04 o 
   0   9  11      283.44      329.74     14.39 o 
   1   9  11     3332.42     3359.00     52.45 o 
   2   9  11       62.96       59.45      8.95 o 
   3   9  11     1235.79     1043.57     29.88 o 
   4   9  11       17.11        4.55      7.29 o 
   5   9  11      547.67      478.38     29.50 o 
  -6  10  11       53.05       32.69     14.79 o 
  -5  10  11      328.22      310.03     25.06 o 
  -4  10  11       40.40       23.95     10.15 o 
  -3  10  11      104.41      164.29     11.48 o 
  -2  10  11       58.58       56.09      6.51 o 
  -1  10  11     1433.71     1101.65     27.77 o 
   0  10  11       10.42       51.41      6.07 o 
   1  10  11      392.31      863.45     18.48 o 
   2  10  11      247.32      272.79     14.59 o 
   3  10  11        3.16        4.36      6.03 o 
   4  10  11       13.54       19.46      8.90 o 
   5  10  11      127.99      177.71     20.56 o 
  -5  11  11      473.67      490.99     45.93 o 
  -4  11  11       78.58       45.01     12.19 o 
  -3  11  11      702.23      673.71     31.63 o 
  -2  11  11      328.18      292.65     16.22 o 
  -1  11  11     1669.18     1580.49     35.98 o 
   0  11  11     1636.72     1789.13     36.10 o 
   1  11  11       53.63       78.79      8.82 o 
   2  11  11      173.80      226.24     13.97 o 
   3  11  11       29.09       46.04     13.08 o 
   4  11  11      565.41      573.57     28.04 o 
   5  11  11      560.75      563.51     33.50 o 
  -5  12  11        3.39        0.06     12.60 o 
  -4  12  11      217.87      214.93     62.35 o 
  -3  12  11       69.40       86.97     22.70 o 
  -2  12  11      786.43      806.63     32.94 o 
  -1  12  11      414.74      383.25     13.96 o 
   0  12  11      215.11      316.07     12.42 o 
   1  12  11       11.23       12.39      8.27 o 
   2  12  11       83.91       73.30      9.86 o 
   3  12  11       93.35      102.50     19.08 o 
   4  12  11        4.69       15.23      9.08 o 
  -5  13  11       21.01       17.67     16.62 o 
  -4  13  11       31.08       46.99     17.51 o 
  -3  13  11       51.74       61.84     13.49 o 
  -2  13  11        9.55       14.28      8.96 o 
  -1  13  11      154.95      174.04     13.11 o 
   0  13  11       32.67       62.32      8.61 o 
   1  13  11      262.34      243.57     40.47 o 
   2  13  11       21.96       20.05     10.98 o 
   3  13  11        7.65       21.76      9.42 o 
   4  13  11        2.09       15.45      9.35 o 
  -4  14  11      130.78      121.18     18.32 o 
  -3  14  11      161.27       98.76     16.05 o 
  -2  14  11      104.03      109.60     15.25 o 
  -1  14  11      450.00      340.26     22.65 o 
   0  14  11      635.94      614.08     26.13 o 
   1  14  11        8.06       -2.66     14.26 o 
   2  14  11       59.42       42.20     13.77 o 
   3  14  11       19.53       21.06     12.45 o 
  -3  15  11      255.26      292.45     31.65 o 
  -2  15  11        1.70        7.90      9.66 o 
  -1  15  11      143.15      173.06     22.76 o 
   0  15  11        0.38       31.02      9.39 o 
   1  15  11        1.75        4.04     10.72 o 
   2  15  11      115.22       96.95     17.86 o 
  -2  16  11        6.07       14.04     10.29 o 
  -1  16  11       63.98       52.86     19.47 o 
   0  16  11      211.97      243.14     24.66 o 
   1  16  11        4.58       16.30     12.35 o 
  -7   0  12      833.45      821.84    117.14 o 
  -6   0  12      224.28      262.54     27.29 o 
  -5   0  12     1329.80     1463.32     42.69 o 
  -4   0  12      952.28      985.35     36.05 o 
  -3   0  12      258.11      226.26     14.52 o 
  -2   0  12     1662.41     1723.37     38.18 o 
  -1   0  12        4.63       22.26      4.32 o 
  -1   0  12      123.26      130.95      8.59 o 
   0   0  12     3891.80     4745.00    100.61 o 
   1   0  12     2413.66     1900.69     42.56 o 
   2   0  12      740.90      629.68     17.28 o 
   3   0  12        7.62        3.86      6.61 o 
   4   0  12      605.08      525.67     24.22 o 
   5   0  12       52.43       41.92     11.34 o 
   6   0  12       16.78        0.30     11.79 o 
  -7   1  12       97.44      159.25     16.99 o 
  -6   1  12       27.23       16.23      6.82 o 
  -5   1  12      100.44       72.80      8.48 o 
  -4   1  12       52.78        6.96      3.77 o 
  -3   1  12      478.81      499.98     13.70 o 
  -2   1  12       86.10       86.16     20.57 o 
  -1   1  12      292.91      358.90      9.57 o 
   0   1  12      253.98      322.07     10.24 o 
   1   1  12     2486.67     2285.67     38.12 o 
   2   1  12      282.64      234.61      7.27 o 
   3   1  12      280.63      251.50     13.10 o 
   4   1  12      214.96      199.17     11.98 o 
   5   1  12      223.62      236.57     17.49 o 
   6   1  12       33.15       30.93     11.18 o 
  -7   2  12      202.09      459.27     26.19 o 
  -6   2  12       33.76       30.79      8.46 o 
  -5   2  12      106.02       56.24      8.72 o 
  -4   2  12      960.57      989.43     22.70 o 
  -3   2  12       91.16       48.65      4.41 o 
  -2   2  12        8.38        9.10      2.78 o 
  -1   2  12      162.19     1062.17     32.15 o 
   0   2  12      777.81      887.16     21.36 o 
   1   2  12      199.79      909.31     18.12 o 
   2   2  12      280.34      361.49     12.08 o 
   3   2  12       64.39       35.91      7.73 o 
   4   2  12      152.16      123.80     10.69 o 
   5   2  12       18.64       24.38      7.26 o 
   6   2  12      167.96      192.68     26.28 o 
  -7   3  12      541.76      611.79     35.81 o 
  -6   3  12      771.33      833.40     40.21 o 
  -5   3  12       57.06       66.07      9.21 o 
  -4   3  12     1232.73     1259.63     29.70 o 
  -3   3  12      120.78      100.96      9.82 o 
  -2   3  12      135.06      261.58     17.21 o 
  -1   3  12      306.56      353.43     11.03 o 
   0   3  12      926.25      977.22     21.29 o 
   1   3  12      553.94      997.46     18.73 o 
   2   3  12      133.06      188.91     15.16 o 
  -3   0  14        0.33        2.82      5.58 o 
  -5   0  16        0.28        3.58      8.62 o 
   7   0   6        7.26        4.46     13.00 o 
   5   0   8       67.73        0.79      6.75 o 
   3   0  10        2.65       -3.30      3.88 o 
   1   0  12       89.83      616.70     22.69 o 
   3   3  12       83.11       94.27      8.42 o 
   4   3  12      370.15      350.96     16.53 o 
   5   3  12      366.76      322.88     22.22 o 
   6   3  12        0.48       20.01     10.69 o 
  -7   4  12      193.75      317.60     27.31 o 
  -6   4  12       48.45      169.32     14.08 o 
  -5   4  12      365.79      410.54     24.10 o 
  -4   4  12       50.28       52.65      7.86 o 
  -3   4  12      552.60      564.50     13.67 o 
  -2   4  12       15.78       13.77      2.78 o 
  -1   4  12     2955.64     2765.19     50.12 o 
   0   4  12       94.81      104.27      6.58 o 
   1   4  12      171.33      245.82      8.25 o 
   2   4  12      109.11      144.44      8.75 o 
   3   4  12      120.66      132.20      8.31 o 
   4   4  12       36.50       26.17      6.52 o 
   5   4  12       59.95       62.18     11.58 o 
   6   4  12       83.23      128.77     17.24 o 
  -7   5  12       85.77       72.88     16.12 o 
  -6   5  12       20.19       27.61     11.30 o 
  -5   5  12      131.80      130.29     12.06 o 
  -4   5  12      213.39      213.03     13.28 o 
  -3   5  12       39.61       53.69      7.03 o 
  -2   5  12      586.15      501.27     13.29 o 
  -1   5  12       73.60      403.03     16.39 o 
   0   5  12      200.53      292.73      8.89 o 
   1   5  12       15.74       29.99      3.93 o 
   2   5  12      308.47      335.38     12.08 o 
   3   5  12        1.78        6.63      4.66 o 
   4   5  12       75.97       55.28      9.56 o 
   5   5  12      291.63      229.70     17.40 o 
   6   5  12        4.55       26.28     11.09 o 
  -7   6  12      294.87      434.73     31.93 o 
  -6   6  12       55.17       42.61     13.25 o 
  -5   6  12      760.82      868.52     27.92 o 
  -4   6  12      633.23      545.50     20.07 o 
  -3   6  12       10.73       12.96      5.09 o 
  -2   6  12      238.01      208.28     10.38 o 
  -1   6  12     1262.35     1034.43     17.98 o 
   0   6  12       74.96      108.79      6.68 o 
   1   6  12      253.19      266.48      8.76 o 
   2   6  12      142.21      153.85      9.05 o 
   3   6  12      416.60      360.81     15.36 o 
   4   6  12      177.97      184.31     15.78 o 
   5   6  12       55.40       69.80     11.74 o 
   6   6  12      110.75      118.09     14.91 o 
  -7   7  12      383.72      327.70     28.39 o 
  -6   7  12       51.10       78.93     15.86 o 
  -5   7  12      166.15      145.90     18.07 o 
  -4   7  12        1.83        2.06      4.48 o 
  -3   7  12       81.19       60.96      7.92 o 
  -2   7  12       27.16       15.88      5.03 o 
  -1   7  12      358.68      750.41     15.50 o 
   0   7  12      512.16      560.81     11.94 o 
   1   7  12      731.73      617.82     15.54 o 
   2   7  12       85.55       79.47      7.29 o 
   3   7  12      167.56      187.24     12.32 o 
   4   7  12      118.93      133.22     15.90 o 
   5   7  12      302.01      356.28     25.09 o 
  -6   8  12       23.56       15.91     10.87 o 
  -5   8  12       58.87       68.08     14.52 o 
  -4   8  12       29.59       52.07     13.20 o 
  -3   8  12      287.39      288.49     14.67 o 
  -2   8  12       29.84       42.99      6.57 o 
  -1   8  12      155.01      196.55     11.05 o 
   0   8  12       57.75       89.16      5.87 o 
   1   8  12      165.01      340.06     10.74 o 
   2   8  12        1.31        7.64      5.13 o 
   3   8  12       84.85       65.77     10.08 o 
   4   8  12       21.27       30.23     10.05 o 
   5   8  12       31.54       24.70     11.53 o 
  -6   9  12      236.76      206.66     23.19 o 
  -5   9  12     1136.40     1028.93     43.07 o 
  -4   9  12       93.64      100.72     15.36 o 
  -3   9  12     3116.13     2604.00     50.71 o 
  -2   9  12      748.76      636.79     18.02 o 
  -1   9  12     1833.66     2082.69     40.91 o 
   0   9  12      343.67      334.36     11.98 o 
   1   9  12      229.53      558.07     15.29 o 
   2   9  12       17.98       37.45      7.42 o 
   3   9  12      191.24      203.08     15.59 o 
   4   9  12       43.76       17.27      8.44 o 
   5   9  12       77.12      166.36     23.31 o 
  -6  10  12        0.23       20.75     11.66 o 
  -5  10  12       43.98       37.94     12.71 o 
  -4  10  12      215.50      183.92     27.73 o 
  -3  10  12     1270.02     1124.04     33.29 o 
  -2  10  12       63.08       85.67      7.74 o 
  -1  10  12     2502.02     2233.82     47.91 o 
   0  10  12     1691.03     1842.57     36.83 o 
   1  10  12      204.29      263.74     14.26 o 
   2  10  12       85.00      120.60     10.85 o 
   3  10  12       20.58       26.85      8.63 o 
   4  10  12      187.91      155.29     17.78 o 
   5  10  12       66.01       68.36     15.48 o 
  -5  11  12      260.25      213.97     23.35 o 
  -4  11  12      167.18      177.36     19.77 o 
  -3  11  12      154.14       47.76     15.79 o 
  -2  11  12       41.12       79.21      9.72 o 
  -1  11  12       12.23       24.03      6.09 o 
   0  11  12        4.09       64.21      6.99 o 
   1  11  12       81.95       93.50     12.25 o 
   2  11  12        5.57       10.04      6.28 o 
   3  11  12       47.33       17.69      8.93 o 
   4  11  12      107.11       76.07     12.92 o 
  -5  12  12      218.41      277.69     32.48 o 
  -4  12  12      535.48      526.71     85.22 o 
  -3  12  12       41.86       43.36     15.81 o 
  -2  12  12      567.22      594.85     27.06 o 
  -1  12  12       65.74       64.79      8.94 o 
   0  12  12      118.91      111.84     10.12 o 
   1  12  12      167.86      145.95     17.97 o 
   2  12  12       16.75       36.65     10.40 o 
   3  12  12      106.68      117.79     14.59 o 
   4  12  12       90.18       91.32     14.10 o 
  -4  13  12       14.53       10.48     13.78 o 
  -3  13  12       23.56       19.25     10.43 o 
  -2  13  12       67.14       87.77     14.47 o 
  -1  13  12       87.12      121.22     11.66 o 
   0  13  12        4.68        6.09      6.83 o 
   1  13  12      398.15      380.86     27.45 o 
   2  13  12       71.32       93.66     16.53 o 
   3  13  12       24.36       15.12     10.76 o 
  -4  14  12        3.87       24.07     11.94 o 
  -3  14  12        6.21       14.21     10.33 o 
  -2  14  12       37.73       39.43     15.42 o 
  -1  14  12       19.03       16.46      7.38 o 
   0  14  12      227.16      287.37     23.40 o 
   1  14  12       13.36       22.48     20.84 o 
   2  14  12        1.84       16.00     11.51 o 
   3  14  12       77.63      103.11     19.09 o 
  -3  15  12       44.05       43.62     13.46 o 
  -2  15  12      210.47      232.36     21.49 o 
  -1  15  12        0.58       -6.47      9.27 o 
   0  15  12      557.60      625.03     50.09 o 
   1  15  12      246.19      206.51     23.02 o 
   2  15  12        4.27       -6.14     11.19 o 
  -1  16  12       15.90       20.69     15.41 o 
   0  16  12       39.84       30.18     12.96 o 
  -7   1  13      258.99      272.70     21.33 o 
  -6   1  13      308.64      312.87     22.72 o 
  -5   1  13        7.69       11.83      5.20 o 
  -4   1  13      105.64       67.07      8.37 o 
  -3   1  13        5.79       16.95      4.21 o 
  -2   1  13     1570.44     1808.73     30.01 o 
  -1   1  13       97.26      695.07     29.26 o 
   0   1  13      110.40      164.26      7.75 o 
   1   1  13      218.76      257.76      8.27 o 
   2   1  13      515.17      541.98     12.30 o 
   3   1  13      110.93       96.43     16.75 o 
   4   1  13       94.26       87.27      9.92 o 
   5   1  13      160.07      176.45     13.61 o 
   6   1  13       58.29       50.68     17.40 o 
  -7   2  13       36.32       34.33     10.99 o 
  -6   2  13       16.66       82.38     11.11 o 
  -5   2  13       11.52       -1.94      5.46 o 
  -4   2  13     1351.13     1211.03     29.14 o 
  -3   2  13     1383.09     1301.54     23.87 o 
  -2   2  13        1.17        5.20      2.85 o 
  -1   2  13     3148.64     2659.86     45.50 o 
   0   2  13     2553.70     2696.53     52.84 o 
   1   2  13      460.56      571.13     13.34 o 
   2   2  13      418.75      460.67     12.58 o 
   3   2  13      866.00      786.60     29.58 o 
   4   2  13      215.44      200.75     14.56 o 
   5   2  13        2.29       24.44      7.54 o 
   6   2  13      430.19      559.91     30.71 o 
  -7   3  13      193.95      161.03     21.18 o 
  -6   3  13       81.53      114.26     12.88 o 
  -5   3  13       31.09       21.04      7.09 o 
  -4   3  13       23.42       34.01      7.06 o 
  -3   3  13       96.66      100.78      5.82 o 
  -2   3  13        8.04       16.67      3.12 o 
  -1   3  13     2020.07     1966.35     37.83 o 
   0   3  13      262.39      298.85     10.55 o 
   1   3  13       78.08      163.57      9.60 o 
   2   3  13      128.54      127.80      8.50 o 
   3   3  13       45.11       21.49      6.34 o 
   4   3  13      262.59      220.33     13.99 o 
   5   3  13       49.76       33.10     10.85 o 
   6   3  13      100.38      108.61     16.25 o 
  -7   4  13       34.83        6.65     12.03 o 
  -6   4  13      170.81      186.81     19.68 o 
  -5   4  13      437.92      434.25     21.70 o 
  -4   4  13       31.59       18.77      6.30 o 
  -3   4  13       33.74       12.01      3.36 o 
  -2   4  13      198.52      200.52      7.75 o 
  -1   4  13      696.26      521.17     14.46 o 
   0   4  13      345.33      272.78      8.66 o 
   1   4  13       27.61      108.31      5.60 o 
   2   4  13        8.47       13.77      4.47 o 
   3   4  13      453.85      414.66     16.23 o 
   4   4  13      337.59      323.17     23.13 o 
   5   4  13       16.54       14.07      9.98 o 
   6   4  13       64.12       32.58     11.76 o 
  -7   5  13       16.89       47.74     14.85 o 
  -6   5  13       88.12       50.65     15.44 o 
  -5   5  13      332.68      296.51     16.98 o 
  -4   5  13       46.79       24.22      6.63 o 
  -3   5  13      465.45      473.29     17.34 o 
  -2   5  13      148.40      181.09     10.22 o 
  -1   5  13       19.23       35.55      4.40 o 
   0   5  13      475.55      522.25     12.58 o 
   1   5  13      185.61      153.38      8.34 o 
   2   5  13       41.33       60.60      6.27 o 
   3   5  13       64.98       56.00      6.97 o 
   4   5  13      508.38      400.49     26.67 o 
   5   5  13      122.72      162.99     15.46 o 
   6   5  13       89.62       94.25     17.70 o 
  -7   6  13        6.85       19.87     13.13 o 
  -6   6  13       98.57      115.15     17.92 o 
  -5   6  13       34.75       28.83      7.86 o 
  -4   6  13       89.68       87.87     10.01 o 
  -3   6  13       20.86       20.72      5.85 o 
  -2   6  13      260.49      235.16     12.19 o 
  -1   6  13       99.62      125.02      5.79 o 
   0   6  13       55.17       77.18      4.93 o 
   1   6  13      286.90      390.55     10.33 o 
   2   6  13      100.08      112.94      8.17 o 
   3   6  13       14.30       22.66      5.81 o 
   4   6  13      489.78      476.16     26.09 o 
   5   6  13       50.05       28.07     13.52 o 
  -6   7  13       26.89        9.53     11.01 o 
  -5   7  13      513.43      504.71     34.81 o 
  -4   7  13       29.60       12.90      6.20 o 
  -3   7  13     1055.34      939.04     27.06 o 
  -2   7  13       11.94       13.06      4.71 o 
  -1   7  13       45.96      122.72     10.40 o 
   0   7  13       34.09       63.94      5.03 o 
   1   7  13      830.61      667.67     16.69 o 
   2   7  13       34.93       40.45      6.54 o 
   3   7  13      152.82      156.01     11.80 o 
   4   7  13      299.83      293.28     22.17 o 
   5   7  13       18.30        9.20     15.04 o 
  -6   8  13      225.11      209.17     22.99 o 
  -5   8  13      216.96      283.87     24.22 o 
  -4   8  13      271.26      282.04     15.98 o 
  -3   8  13      631.73      660.20     22.16 o 
  -2   8  13      232.72      205.82     10.13 o 
  -1   8  13      835.72      717.12     18.95 o 
   0   8  13     1506.00     1686.21     29.60 o 
   1   8  13      114.33      142.86      8.24 o 
   2   8  13      153.48      191.10     12.41 o 
   3   8  13        8.81       12.65      5.89 o 
   4   8  13      725.65      625.96     31.08 o 
   5   8  13        5.26        3.61      9.62 o 
  -6   9  13       77.37      103.03     18.09 o 
  -5   9  13      605.84      597.42     34.52 o 
  -4   9  13       26.21        8.91      9.24 o 
  -3   9  13     2119.04     1940.84     45.88 o 
  -2   9  13       19.52       40.47      5.95 o 
  -1   9  13     1409.53     1295.42     28.95 o 
  -1   0  14       16.24       61.48      7.39 o 
  -3   0  16       29.93        8.72      6.97 o 
  -5   0  18        0.12        1.82      9.15 o 
   7   0   8        0.15       11.30     14.42 o 
   5   0  10       30.11        2.05      9.97 o 
   3   0  12        0.25        4.56      4.66 o 
   0   9  13      644.72      661.88     20.23 o 
   1   9  13      260.34      471.56     16.01 o 
   2   9  13      352.90      348.94     16.25 o 
   3   9  13      175.75      154.64     14.25 o 
   4   9  13      152.04      162.90     22.18 o 
   5   9  13       75.07       35.56     21.79 o 
  -6  10  13       39.44       44.09     14.30 o 
  -5  10  13      350.70      299.61     25.83 o 
  -4  10  13      220.60      228.54     22.51 o 
  -3  10  13      435.78      347.16     18.98 o 
  -2  10  13       48.00       48.84      7.20 o 
  -1  10  13       15.79       94.07      8.71 o 
   0  10  13      135.89      149.70      9.09 o 
   1  10  13      128.52      150.50     12.49 o 
   2  10  13      268.77      215.11     13.93 o 
   3  10  13      237.71      252.00     18.06 o 
   4  10  13       22.01       14.41      9.13 o 
  -5  11  13       22.10       33.06     15.76 o 
  -4  11  13       20.62       21.54     10.63 o 
  -3  11  13      148.42      134.69     20.22 o 
  -2  11  13      247.46      266.50     18.87 o 
  -1  11  13      164.79      152.07     11.06 o 
   0  11  13      975.16     1079.27     25.53 o 
   1  11  13      360.03      303.24     33.29 o 
   2  11  13       79.40      107.78     14.15 o 
   3  11  13      157.78      178.17     16.29 o 
   4  11  13      106.09      136.04     16.20 o 
  -5  12  13        3.99       13.30     11.63 o 
  -4  12  13       18.40       33.97     12.25 o 
  -3  12  13       26.15       40.10     16.28 o 
  -2  12  13        5.11       -1.49      7.56 o 
  -1  12  13      234.39      228.65     15.08 o 
   0  12  13        3.03       13.75      6.11 o 
   1  12  13       32.94       44.25     11.96 o 
   2  12  13        3.56       28.41     11.41 o 
   3  12  13      729.13      675.17     28.49 o 
   4  12  13        2.12       14.55      9.96 o 
  -4  13  13       16.04        0.98     16.95 o 
  -3  13  13       77.44       99.64     30.49 o 
  -2  13  13       95.95       84.38     14.11 o 
  -1  13  13       72.93      110.18     11.65 o 
   0  13  13        2.05       13.58      7.75 o 
   1  13  13      130.24       89.09     16.46 o 
   2  13  13        6.34        3.48      9.70 o 
   3  13  13        6.87       16.75     12.18 o 
  -3  14  13       46.69       39.13     12.91 o 
  -2  14  13       86.20       71.28     14.25 o 
  -1  14  13      201.22      137.10     14.56 o 
   0  14  13      514.37      552.73     30.96 o 
   1  14  13      203.80      215.09     28.35 o 
   2  14  13        7.29        7.90     11.52 o 
  -2  15  13       32.28       16.32     15.16 o 
  -1  15  13        9.37       37.04     12.78 o 
   0  15  13        0.03       -5.37     10.23 o 
   1  15  13        8.21       45.03     14.59 o 
  -7   0  14        6.36        3.73     13.73 o 
  -6   0  14       20.05       12.32     13.10 o 
  -5   0  14      315.13      377.61     30.40 o 
  -4   0  14      139.32      132.63     13.95 o 
  -3   0  14        7.67        8.01      5.75 o 
  -2   0  14       29.49       25.78     11.19 o 
  -1   0  14      423.42      291.11     18.15 o 
   0   0  14     2869.37     2873.84     73.46 o 
   1   0  14      125.12      113.21      7.83 o 
   1   0  14        4.72       21.56      6.34 o 
   2   0  14      567.37      582.59     28.58 o 
   3   0  14      542.61      535.24     28.30 o 
   4   0  14     1926.71     1742.74     66.85 o 
   5   0  14        0.81       12.77      9.87 o 
   6   0  14     1167.36     1058.06     49.02 o 
  -7   1  14        7.40       20.56     10.57 o 
  -6   1  14       66.31       55.79     11.45 o 
  -5   1  14        4.95       17.80      6.71 o 
  -4   1  14      113.22      111.81     11.09 o 
  -3   1  14       82.33       99.85      8.20 o 
  -2   1  14       37.34       40.60      4.09 o 
  -1   1  14      305.30      334.60     11.84 o 
   0   1  14       76.75      104.45      6.80 o 
   1   1  14     1191.88     1107.42     21.79 o 
   2   1  14       95.74      135.43     10.27 o 
   3   1  14      170.13      177.42     12.35 o 
   4   1  14      394.22      383.32     17.88 o 
   5   1  14       99.37      103.90     11.49 o 
   6   1  14       30.76       44.39     12.76 o 
  -7   2  14        7.91       14.71     10.44 o 
  -6   2  14       15.49        4.13      7.96 o 
  -5   2  14      202.83      211.58     14.74 o 
  -4   2  14      720.88      646.28     18.35 o 
  -3   2  14       85.09       75.88      6.29 o 
  -2   2  14      567.72      513.59     12.20 o 
  -1   2  14      733.01      655.47     15.75 o 
   0   2  14     1624.97     1435.03     31.98 o 
   1   2  14       52.22      240.06     23.72 o 
   2   2  14       82.47       86.25      8.48 o 
   3   2  14      247.08      203.19     16.01 o 
   4   2  14      799.79      726.46     28.08 o 
   5   2  14       23.88       23.05      7.74 o 
   6   2  14      519.90      603.88     32.50 o 
  -7   3  14       11.94       89.26     18.79 o 
  -6   3  14      483.18      476.94     22.62 o 
  -5   3  14      511.46      583.55     29.70 o 
  -4   3  14       69.64       46.72      8.08 o 
  -3   3  14      167.81      150.00      7.70 o 
  -2   3  14      587.00      424.22     10.81 o 
  -1   3  14      570.87      495.53     14.30 o 
   0   3  14      487.44      571.93     15.45 o 
   1   3  14      430.30      398.19     11.10 o 
   2   3  14       62.51       82.21      8.67 o 
   3   3  14       14.19       20.06      8.61 o 
   4   3  14       72.43       60.95     15.36 o 
   5   3  14      137.22      158.36     25.57 o 
   6   3  14      455.56      386.11     27.17 o 
  -7   4  14       72.21       66.80     23.47 o 
  -6   4  14      131.76      152.19     16.88 o 
  -5   4  14      665.72      621.58     23.56 o 
  -4   4  14      104.83      114.18     10.83 o 
  -3   4  14      141.98      125.22     11.98 o 
  -2   4  14      161.11      140.61      7.23 o 
  -1   4  14      476.06      427.16     13.22 o 
   0   4  14      284.08      315.20      9.91 o 
   1   4  14      270.46      403.02     14.46 o 
   2   4  14       11.89       16.03      4.34 o 
   3   4  14      118.58      104.81     10.13 o 
   4   4  14       18.31       13.79     10.02 o 
   5   4  14        1.75       12.30      9.58 o 
  -7   5  14        5.38       -4.82     11.34 o 
  -6   5  14       15.07       23.82     21.38 o 
  -5   5  14       81.09       47.03      8.82 o 
  -4   5  14      491.71      544.56     20.83 o 
  -3   5  14       23.85        7.66      5.33 o 
  -2   5  14      118.15      148.28     11.64 o 
  -1   5  14       92.91      110.83      7.12 o 
   0   5  14       13.59       21.77      3.88 o 
   1   5  14      682.56      503.83     13.69 o 
   2   5  14       95.11       50.21      6.29 o 
   3   5  14      196.84      180.80     17.01 o 
   4   5  14       26.71       16.35      9.14 o 
   5   5  14       24.98       21.57     10.34 o 
  -6   6  14      145.05      124.74     20.13 o 
  -5   6  14       76.80       81.14     12.04 o 
  -4   6  14      172.80      161.83     14.95 o 
  -3   6  14      346.79      261.96     14.32 o 
  -2   6  14       27.31       28.79      8.81 o 
  -1   6  14      559.48      516.10     14.70 o 
   0   6  14     1111.09     1160.51     20.24 o 
   1   6  14      330.13      295.83     10.31 o 
   2   6  14      175.96      200.15     10.86 o 
   3   6  14      320.32      304.63     15.00 o 
   4   6  14      242.60      215.81     31.78 o 
   5   6  14      199.52      150.81     18.63 o 
  -6   7  14       52.19       81.02     16.54 o 
  -5   7  14      377.88      281.46     24.18 o 
  -4   7  14        3.28        1.24      4.68 o 
  -3   7  14      120.51      158.34     11.87 o 
  -2   7  14       20.90       28.99      6.15 o 
  -1   7  14       94.95      191.85     14.16 o 
   0   7  14      422.96      518.46     13.83 o 
   1   7  14       12.35       31.80      4.72 o 
   2   7  14       39.15       46.63      6.55 o 
   3   7  14        8.45       10.51      6.67 o 
   4   7  14        4.19       16.62      9.77 o 
   5   7  14      156.54      185.03     20.39 o 
  -6   8  14      123.97      167.23     22.27 o 
  -5   8  14      105.96      104.37     16.98 o 
  -4   8  14       60.48       50.73     10.17 o 
  -3   8  14      278.98      227.83     13.97 o 
  -2   8  14       12.30        3.36      4.11 o 
  -1   8  14       93.23      121.49      8.54 o 
   0   8  14      116.97      214.23      9.66 o 
   1   8  14      106.84       94.94      7.16 o 
   2   8  14       46.23       71.84      8.62 o 
   3   8  14        9.49       14.39      7.36 o 
   4   8  14        9.75       22.91     10.33 o 
   5   8  14       19.74       37.24     12.80 o 
  -6   9  14      151.88      212.37     25.47 o 
  -5   9  14       61.37       51.34     13.18 o 
  -4   9  14       30.88       -0.11      8.48 o 
  -3   9  14      622.77      570.35     42.98 o 
  -2   9  14      242.29      318.80     13.12 o 
  -1   9  14     1398.99     1293.62     29.37 o 
   0   9  14      168.55      142.34     10.20 o 
   1   9  14      278.05      241.09     13.25 o 
   2   9  14     1627.54     1660.67     62.55 o 
   3   9  14        7.53       19.41      8.36 o 
   4   9  14     1000.23      848.65     38.21 o 
  -5  10  14      858.65      827.67     39.64 o 
  -4  10  14      445.69      440.84     40.66 o 
  -3  10  14       54.61       53.89      9.97 o 
  -2  10  14       22.91       51.22     12.70 o 
  -1  10  14       14.92       23.23      5.59 o 
   0  10  14     1042.35     1183.02     30.16 o 
   1  10  14      322.79      328.34     42.23 o 
   2  10  14        4.32       14.86      8.07 o 
   3  10  14       83.57       83.76     12.54 o 
   4  10  14      138.09      114.69     17.56 o 
  -5  11  14       42.39       50.31     14.66 o 
  -4  11  14       17.07       30.21     12.24 o 
  -3  11  14       87.11       77.86     14.40 o 
  -2  11  14       20.91       29.07      8.45 o 
  -1  11  14      167.23      239.54     18.31 o 
   0  11  14      120.88      132.86     10.09 o 
   1  11  14       97.65      113.64     16.40 o 
   2  11  14       12.83        9.67      8.48 o 
   3  11  14        7.81       19.43      9.19 o 
   4  11  14        2.08       14.48      9.79 o 
  -4  12  14      112.29       94.72     17.29 o 
  -3  12  14      188.57      140.99     23.61 o 
  -2  12  14      108.52       88.92     13.76 o 
  -1  12  14       97.89       69.42     10.30 o 
   0  12  14      110.61      159.96     14.62 o 
   1  12  14      299.45      385.40     43.05 o 
   2  12  14       64.70       65.80     20.40 o 
   3  12  14      179.99      181.93     25.97 o 
  -4  13  14       17.13       26.31     16.61 o 
  -3  13  14      120.93      138.32     26.54 o 
  -2  13  14      121.33      117.59     18.31 o 
  -1  13  14        5.32       28.10      8.23 o 
   0  13  14       12.31        7.32     10.72 o 
   1  13  14       97.82      151.54     22.70 o 
   2  13  14       29.02       24.66     12.59 o 
   3  13  14      134.14      190.29     23.64 o 
  -3  14  14       15.97       13.69     10.90 o 
  -2  14  14       11.00        8.75     11.86 o 
  -1  14  14      124.22      133.11     14.86 o 
   0  14  14        3.61       20.75     12.03 o 
   1  14  14      116.82      180.48     55.83 o 
   2  14  14       36.30       22.69     13.59 o 
  -2  15  14       60.21       54.95     14.20 o 
  -1  15  14        2.02       13.62     11.47 o 
   0  15  14       43.88       45.77     15.09 o 
  -7   1  15        1.41       -3.08      9.34 o 
  -6   1  15      257.24      264.80     20.80 o 
  -5   1  15      232.22      239.13     19.49 o 
  -4   1  15      645.61      585.90     17.46 o 
  -3   1  15      105.78       92.65      9.66 o 
  -2   1  15      566.22      593.36     14.68 o 
  -1   1  15      594.37      810.17     22.10 o 
   0   1  15      125.23      167.66     10.74 o 
   1   1  15      377.38      350.17     10.40 o 
   2   1  15      590.06      574.26     20.73 o 
   3   1  15       16.81       25.62      6.57 o 
   4   1  15      353.09      322.59     17.60 o 
   5   1  15       10.99       23.66      8.00 o 
  -7   2  15      206.97      274.48     22.80 o 
  -6   2  15        5.40       77.58     11.07 o 
  -5   2  15       53.09       67.80     10.22 o 
  -4   2  15     1450.41     1470.51     41.36 o 
  -3   2  15      549.72      563.55     14.87 o 
  -2   2  15      477.74      488.84     12.20 o 
  -1   2  15      860.78      743.82     18.86 o 
   0   2  15       11.15       14.14      3.80 o 
   1   2  15      810.10      720.67     16.42 o 
   2   2  15     1891.60     2290.42     55.64 o 
   3   2  15      586.83      488.60     18.19 o 
   4   2  15     1735.39     1416.68     44.47 o 
   5   2  15       49.67       48.50     14.52 o 
  -1   0  16       31.55      198.79     27.05 o 
  -3   0  18        2.22       16.89      7.29 o 
  -5   0  20       18.18       -5.15      9.27 o 
  -7   3  15       19.94       74.73     16.57 o 
  -6   3  15       15.14       15.48      9.36 o 
  -5   3  15      566.71      587.49     23.75 o 
  -4   3  15       37.52       38.96      7.66 o 
  -3   3  15       52.38       69.36      6.89 o 
  -2   3  15      207.88      197.54      7.82 o 
  -1   3  15      364.61      444.28     13.81 o 
   0   3  15      472.87      439.83     13.62 o 
   1   3  15       86.24      536.09     14.91 o 
   2   3  15      702.57      702.00     20.51 o 
   3   3  15      162.69      108.97     12.41 o 
   4   3  15       27.61       39.91      9.41 o 
   5   3  15      125.89       93.68     14.74 o 
  -7   4  15       23.84       25.25     13.41 o 
  -6   4  15       37.57       64.04     12.54 o 
  -5   4  15      256.06      266.89     17.77 o 
  -4   4  15       19.39       22.55      6.82 o 
  -3   4  15      150.21      152.10     11.46 o 
  -2   4  15       42.21       40.62      5.08 o 
  -1   4  15      609.29      635.36     17.30 o 
   0   4  15     1429.21     1449.18     27.84 o 
   1   4  15      356.35      334.96     11.52 o 
   2   4  15      951.22      879.82     22.47 o 
   3   4  15      324.60      248.21     13.77 o 
   4   4  15       51.98       16.21     17.71 o 
   5   4  15       21.22       14.48     15.30 o 
  -6   5  15      192.72      196.64     22.44 o 
  -5   5  15      376.15      343.90     18.64 o 
  -4   5  15       42.34       13.15      6.17 o 
  -3   5  15        0.48       -3.73      5.73 o 
  -2   5  15      166.84      175.38     11.58 o 
  -1   5  15       32.81      114.18      9.59 o 
   0   5  15        0.75        8.53      3.60 o 
   1   5  15       21.09       32.95      4.66 o 
   2   5  15      202.70      285.41     11.81 o 
   3   5  15      379.08      314.00     17.14 o 
   4   5  15       52.25       60.19     14.59 o 
   5   5  15      419.56      417.96     37.45 o 
  -6   6  15        6.41       11.09     11.21 o 
  -5   6  15        5.69       13.21      8.36 o 
  -4   6  15       62.26       38.43      9.44 o 
  -3   6  15       15.60       -1.41      4.52 o 
  -2   6  15      129.03      149.08     11.05 o 
  -1   6  15       51.77       84.06      7.64 o 
   0   6  15        1.75       10.10      3.66 o 
   1   6  15       25.96       60.21      5.58 o 
   2   6  15      128.77      135.77      8.80 o 
   3   6  15        7.59        8.33      7.72 o 
   4   6  15       79.51       83.98     14.75 o 
   5   6  15       52.84       81.66     18.92 o 
  -6   7  15       12.89       16.07     12.00 o 
  -5   7  15       53.95       32.90     11.79 o 
  -4   7  15      114.64      111.16     13.04 o 
  -3   7  15       38.31       43.23      7.43 o 
  -2   7  15      575.03      488.39     18.36 o 
  -1   7  15      141.12       97.98     10.82 o 
   0   7  15       18.56       40.66      4.83 o 
   1   7  15      175.36      156.57      8.38 o 
   2   7  15       34.69       53.30      6.95 o 
   3   7  15       19.47       12.53      7.99 o 
   4   7  15       11.33        1.53      9.13 o 
   5   7  15      116.94      115.35     17.41 o 
  -6   8  15        1.69       32.17     13.49 o 
  -5   8  15      294.15      314.25     26.35 o 
  -4   8  15      491.63      365.16     21.17 o 
  -3   8  15      161.16      161.65     12.75 o 
  -2   8  15       86.95      111.57      8.62 o 
  -1   8  15      113.31       89.75      8.02 o 
   0   8  15     1732.52     1819.54     34.45 o 
   1   8  15      421.24      381.22     14.61 o 
   2   8  15      246.25      292.22     20.48 o 
   3   8  15       63.71       90.42     12.13 o 
   4   8  15      115.37      124.20     17.54 o 
  -5   9  15      244.51      294.04     26.20 o 
  -4   9  15      444.64      382.80     27.51 o 
  -3   9  15        9.18        1.78      6.81 o 
  -2   9  15      650.22      629.27     21.64 o 
  -1   9  15       20.41       57.96      7.06 o 
   0   9  15       19.50       34.97      6.73 o 
   1   9  15       10.53       61.27      9.45 o 
   2   9  15       17.55       28.67      9.07 o 
   3   9  15       84.76      103.68     13.26 o 
   4   9  15       43.29       30.05     12.29 o 
  -5  10  15       78.53       98.62     17.98 o 
  -4  10  15      178.45      109.41     17.60 o 
  -3  10  15        2.43       -1.85      6.44 o 
  -2  10  15       17.13       39.06      8.53 o 
  -1  10  15      232.05      247.34     15.96 o 
   0  10  15      311.85      346.35     16.45 o 
   1  10  15       50.31       68.39     17.22 o 
   2  10  15        0.57       10.07      8.27 o 
   3  10  15      223.78      203.06     19.06 o 
   4  10  15      122.22       98.43     16.90 o 
  -5  11  15      427.03      379.21     30.16 o 
  -4  11  15      116.02      100.48     17.87 o 
  -3  11  15      198.76      213.42     21.50 o 
  -2  11  15       62.82       56.36     10.35 o 
  -1  11  15       19.04       42.22     10.57 o 
   0  11  15       19.85       36.05     11.05 o 
   1  11  15       10.83       36.93     12.49 o 
   2  11  15      243.52      276.39     25.27 o 
   3  11  15       24.39       39.81     11.95 o 
  -4  12  15       37.99       55.90     15.25 o 
  -3  12  15        6.84       19.44     10.97 o 
  -2  12  15       19.03       -5.91      8.11 o 
  -1  12  15      310.58      380.14     19.59 o 
   0  12  15       52.58       87.14     19.08 o 
   1  12  15       22.51      108.61     21.50 o 
   2  12  15       99.38      109.18     20.95 o 
   3  12  15      582.11      560.92     30.89 o 
  -3  13  15       38.01       37.50     18.18 o 
  -2  13  15       34.95       43.47     11.98 o 
  -1  13  15       44.68       59.70     15.48 o 
   0  13  15      119.44      166.94     20.75 o 
   1  13  15       35.64       32.07     12.35 o 
   2  13  15        2.55       13.27     12.07 o 
  -2  14  15      109.73       87.80     20.13 o 
  -1  14  15      370.73      346.30     30.26 o 
   0  14  15       32.56       17.85     11.93 o 
   1  14  15       99.61       76.36     41.73 o 
  -7   0  16        0.58        9.27     14.47 o 
  -6   0  16      140.13      135.71     24.16 o 
  -5   0  16        7.24       14.84     11.91 o 
  -4   0  16       87.75       89.09     18.54 o 
  -3   0  16      770.84      880.07     28.59 o 
  -2   0  16      718.15      738.74     70.47 o 
  -1   0  16      819.75      735.96     27.16 o 
   0   0  16     7087.13     8028.93    189.16 o 
   1   0  16      718.88      683.11     20.91 o 
   2   0  16     9064.69     7888.92    233.57 o 
   3   0  16       70.51      104.34     21.50 o 
   4   0  16      393.86      378.40     42.67 o 
   5   0  16      273.79      296.14     26.01 o 
  -7   1  16        2.49       12.99     10.55 o 
  -6   1  16        2.87       16.49      9.85 o 
  -5   1  16       26.18       31.90      8.09 o 
  -4   1  16      269.76      252.72     13.18 o 
  -3   1  16      203.13      194.91     11.23 o 
  -2   1  16      413.34      404.90     14.36 o 
  -1   1  16       55.46      151.42      9.80 o 
   0   1  16        0.81       34.13      5.08 o 
   1   1  16      773.03     1044.50     21.73 o 
   2   1  16       43.46       98.07      9.68 o 
   3   1  16       99.24       62.53      9.52 o 
   4   1  16       25.92       33.32      9.04 o 
   5   1  16      177.84      159.73     14.52 o 
  -7   2  16       13.30        5.71     10.36 o 
  -6   2  16       46.07       56.56     12.35 o 
  -5   2  16       95.57       74.84     10.43 o 
  -4   2  16      966.94      929.86     28.40 o 
  -3   2  16       53.45       59.06      6.02 o 
  -2   2  16      303.02      286.35     12.04 o 
  -1   2  16      121.41      222.27     15.80 o 
   0   2  16      267.17      296.42     15.72 o 
   1   2  16      157.45      232.84      9.84 o 
   2   2  16     1750.54     1984.79     52.26 o 
   3   2  16       10.33       17.41      7.43 o 
   4   2  16      969.50      768.28     45.08 o 
   5   2  16      107.24       98.20     15.38 o 
  -6   3  16      410.75      448.74     26.11 o 
  -5   3  16      740.62      726.40     26.09 o 
  -4   3  16       49.09       42.19     12.60 o 
  -3   3  16       72.40       81.95      9.28 o 
  -2   3  16       67.71       53.34      5.78 o 
  -1   3  16     2062.53     1820.29     37.05 o 
   0   3  16      587.17      623.11     17.67 o 
   1   3  16      433.66      439.31     13.51 o 
   2   3  16      435.40      485.63     19.26 o 
   3   3  16       29.78       30.32      7.70 o 
   4   3  16      159.77      174.32     15.55 o 
   5   3  16       44.45       54.34     17.06 o 
  -6   4  16        5.43       16.05      9.49 o 
  -5   4  16      310.25      324.11     18.58 o 
  -4   4  16      534.46      518.06     21.33 o 
  -3   4  16       17.28        4.18      4.95 o 
  -2   4  16       46.64       37.53      5.72 o 
  -1   4  16      355.00      344.48     12.74 o 
   0   4  16      146.03      149.02      7.90 o 
   1   4  16       26.65       94.88      6.98 o 
   2   4  16      435.85      436.87     15.15 o 
   3   4  16       11.81       24.72      7.14 o 
   4   4  16      312.53      358.16     28.30 o 
   5   4  16       31.85       24.46     11.03 o 
  -6   5  16       13.89       11.41     11.39 o 
  -5   5  16       50.62       22.35      9.05 o 
  -4   5  16      599.10      519.72     22.94 o 
  -3   5  16       34.00       42.17      7.44 o 
  -2   5  16       52.25       64.73     10.85 o 
  -1   5  16      113.39      124.33      8.28 o 
   0   5  16        5.04        5.03      3.53 o 
   1   5  16       78.96       98.31      8.31 o 
   2   5  16        3.54        4.95      3.74 o 
   3   5  16        8.25       18.25      7.30 o 
   4   5  16       22.21        1.88      9.71 o 
   5   5  16       14.15       -2.89      9.14 o 
  -6   6  16        7.01        1.37     10.95 o 
  -5   6  16        4.14        5.15      7.79 o 
  -4   6  16      251.79      267.80     16.49 o 
  -3   6  16      252.00      264.70     19.75 o 
  -2   6  16       13.56       33.61      7.82 o 
  -1   6  16      220.00      210.48     10.68 o 
   0   6  16     1051.40     1062.23     22.88 o 
   1   6  16      130.35      124.49      7.61 o 
   2   6  16       29.33       60.98      6.64 o 
   3   6  16      441.70      356.60     28.35 o 
   4   6  16      449.78      373.52     34.60 o 
   5   6  16       97.90      110.93     20.34 o 
  -6   7  16      479.61      444.51     36.98 o 
  -5   7  16       84.54       62.66     15.97 o 
  -4   7  16       22.01       15.79      8.50 o 
  -3   7  16       38.48       19.57      6.48 o 
  -2   7  16        4.50       13.14      5.35 o 
  -1   7  16       18.98       42.02      6.13 o 
   0   7  16       19.51       26.29      5.17 o 
   1   7  16       89.69      133.79     12.59 o 
   2   7  16      101.96      115.73     12.25 o 
   3   7  16       14.14        9.15      8.47 o 
   4   7  16      118.65       97.46     18.32 o 
  -5   8  16       39.83       44.02     16.95 o 
  -4   8  16        3.34       33.76      9.32 o 
  -3   8  16      188.53      160.96     14.79 o 
  -2   8  16      138.41      181.60     12.72 o 
  -1   8  16       17.63       95.14      8.00 o 
   0   8  16      259.43      315.67     12.97 o 
   1   8  16      228.59      219.20     18.51 o 
   2   8  16       17.46       37.08      7.68 o 
   3   8  16       84.58       41.43     11.45 o 
   4   8  16        3.00       12.15     10.50 o 
  -5   9  16      766.20      754.49     39.05 o 
  -4   9  16      636.36      589.66     34.15 o 
  -3   9  16        8.84       15.57      7.88 o 
  -2   9  16     2659.88     2337.95     58.60 o 
  -1   9  16      172.75      168.79     11.63 o 
   0   9  16      217.05      284.93     14.09 o 
   1   9  16        3.90       13.24      6.94 o 
   2   9  16        0.96       15.66      9.37 o 
   3   9  16       54.79       56.41     11.46 o 
   4   9  16       52.31       43.79     13.63 o 
  -5  10  16       11.40       -2.16      9.83 o 
  -4  10  16      282.43      251.03     29.25 o 
  -3  10  16      165.67      157.19     15.01 o 
  -2  10  16       24.26       37.64      8.84 o 
  -1  10  16      125.77      108.05     12.21 o 
   0  10  16      360.92      390.20     18.57 o 
   1  10  16      245.01      230.99     42.28 o 
   2  10  16       12.46        9.25      8.66 o 
   3  10  16       11.67        8.66      9.27 o 
  -4  11  16       32.34       26.08     12.64 o 
  -3  11  16       27.69       34.16     12.53 o 
  -2  11  16        5.46       10.92      7.64 o 
  -1  11  16      155.85      130.49     17.46 o 
   0  11  16       20.77       19.26      9.63 o 
   1  11  16      105.92      117.84     43.98 o 
   2  11  16       50.39       36.03     13.12 o 
   3  11  16        9.31       17.03     11.23 o 
  -4  12  16      110.70      138.62     20.99 o 
  -3  12  16      225.50      214.15     29.23 o 
  -2  12  16       31.34       29.75     10.61 o 
  -1  12  16      331.17      312.99     18.73 o 
   5   0  12        1.96        9.28     11.56 o 
   3   0  14       20.08       11.43      5.44 o 
   1   0  16       27.00      143.24     12.34 o 
   0  12  16       12.23        6.53      9.93 o 
   1  12  16       89.56      111.70     18.36 o 
   2  12  16       57.69       13.09     13.16 o 
  -3  13  16       51.15       78.82     21.66 o 
  -2  13  16        3.81       43.42     17.91 o 
  -1  13  16       56.97       71.84     16.42 o 
   0  13  16      243.34      269.95     26.29 o 
   1  13  16       11.37       28.24     13.68 o 
   2  13  16        2.05       23.91     12.97 o 
  -2  14  16       21.61       27.35     11.65 o 
  -1  14  16       17.29       33.45     10.56 o 
   0  14  16       48.58       62.80     16.27 o 
  -6   1  17        8.51       26.55     10.16 o 
  -5   1  17      232.67      280.55     26.56 o 
  -4   1  17      667.02      570.49     22.00 o 
  -3   1  17       34.37       10.40      5.91 o 
  -2   1  17      353.25      420.75     12.66 o 
  -1   1  17     1495.22     1395.02     33.69 o 
   0   1  17       23.54       58.30      6.95 o 
   1   1  17       54.87       63.78      6.23 o 
   2   1  17      483.10      587.41     31.00 o 
   3   1  17      467.46      423.65     40.47 o 
   4   1  17      283.30      255.24     25.39 o 
   5   1  17        4.44        4.63      7.90 o 
  -6   2  17      298.71      443.11     26.82 o 
  -5   2  17       89.94       64.11     11.96 o 
  -4   2  17      567.89      606.47     22.98 o 
  -3   2  17     1094.47     1044.30     26.55 o 
  -2   2  17     3669.75     3491.67     60.65 o 
  -1   2  17      450.00      413.44     14.20 o 
   0   2  17     6240.06     6631.42    112.38 o 
   1   2  17      342.74      338.26     12.21 o 
   2   2  17      591.14      579.45     30.21 o 
   3   2  17      208.92      229.36     23.65 o 
   4   2  17       51.41       43.77     10.25 o 
   5   2  17       60.30       92.89     25.88 o 
  -6   3  17       11.45       31.71     11.03 o 
  -5   3  17       60.15       36.64      8.71 o 
  -4   3  17      588.92      602.70     25.42 o 
  -3   3  17      327.55      292.28     18.70 o 
  -2   3  17      355.67      399.52     21.90 o 
  -1   3  17      327.41      340.48     12.91 o 
   0   3  17       50.24      118.15      7.30 o 
   1   3  17      366.74      667.25     17.88 o 
   2   3  17       12.80       25.08      6.15 o 
   3   3  17       51.99       28.28     12.96 o 
   4   3  17       14.09       25.52      9.48 o 
   5   3  17        4.54        0.71      9.76 o 
  -6   4  17      295.29      262.43     24.82 o 
  -5   4  17       21.25       34.78     10.22 o 
  -4   4  17      270.10      215.51     14.85 o 
  -3   4  17      210.48      179.72     12.86 o 
  -2   4  17      426.52      496.00     27.38 o 
  -1   4  17      266.47      245.24     11.30 o 
   0   4  17      127.65      125.03      7.56 o 
   1   4  17      513.66      423.88     13.80 o 
   2   4  17      370.21      466.33     35.93 o 
   3   4  17      427.72      364.40     21.53 o 
   4   4  17      921.28      806.43     41.98 o 
   5   4  17       17.40       15.09     10.84 o 
  -6   5  17      140.96      117.73     19.48 o 
  -5   5  17      436.29      397.88     23.97 o 
  -4   5  17      196.63      200.99     14.63 o 
  -3   5  17       23.68       16.89      6.16 o 
  -2   5  17      547.47      498.86     18.79 o 
  -1   5  17      115.43      108.50      9.92 o 
   0   5  17       59.45       96.87      8.46 o 
   1   5  17       76.62      101.70      9.36 o 
   2   5  17        3.29       10.70      6.00 o 
   3   5  17       54.02       44.90     10.57 o 
   4   5  17      389.20      348.39     29.02 o 
  -6   6  17      103.31      106.48     18.74 o 
  -5   6  17        4.43       -0.41      8.12 o 
  -4   6  17      416.85      434.57     23.18 o 
  -3   6  17       13.69       12.32      5.39 o 
  -2   6  17      461.35      327.96     16.21 o 
  -1   6  17       13.56       39.47      6.10 o 
   0   6  17      488.41      444.01     14.77 o 
   1   6  17       13.12       29.37      8.06 o 
   2   6  17      655.38      474.95     18.58 o 
   3   6  17       15.91        8.96     10.00 o 
   4   6  17      376.99      331.39     49.36 o 
  -6   7  17       57.49       40.54     14.97 o 
  -5   7  17       14.43       10.75      8.48 o 
  -4   7  17      141.37      134.61     14.83 o 
  -3   7  17      146.04      130.71     14.12 o 
  -2   7  17      241.53      210.27     14.40 o 
  -1   7  17      732.80      565.60     17.49 o 
   0   7  17      557.79      652.96     17.27 o 
   1   7  17      504.03      449.92     20.17 o 
   2   7  17      621.35      618.62     31.57 o 
   3   7  17      136.33      131.87     17.03 o 
   4   7  17       94.78       79.49     16.22 o 
  -5   8  17        4.54       -2.20      9.92 o 
  -4   8  17      726.99      694.18     29.46 o 
  -3   8  17      238.71      253.49     18.05 o 
  -2   8  17      236.07      206.04     15.85 o 
  -1   8  17       85.71      121.97     10.21 o 
   0   8  17       58.10       68.00      9.32 o 
   1   8  17      581.66      564.97     26.55 o 
   2   8  17       50.74       42.21     10.80 o 
   3   8  17       48.48       61.46     12.95 o 
   4   8  17      262.04      248.63     23.38 o 
  -5   9  17       49.80       53.73     18.22 o 
  -4   9  17        9.40       37.50     12.15 o 
  -3   9  17       10.72       32.07      9.80 o 
  -2   9  17      120.71      135.57     19.47 o 
  -1   9  17       25.19       27.06      8.36 o 
   0   9  17      137.97      161.66     13.24 o 
   1   9  17      194.61      263.91     23.32 o 
   2   9  17       73.40      129.39     15.09 o 
   3   9  17      133.28       73.81     38.94 o 
  -4  10  17      122.87      132.95     19.49 o 
  -3  10  17       43.45       41.10     10.33 o 
  -2  10  17       14.82       18.86      8.36 o 
  -1  10  17       38.50       42.05     13.39 o 
   0  10  17      608.40      559.69     27.58 o 
   1  10  17       86.51      107.13     17.24 o 
   2  10  17       12.19       21.94     10.02 o 
   3  10  17       24.99       35.58     12.03 o 
  -4  11  17      223.22      178.37     22.89 o 
  -3  11  17      146.87      143.67     26.89 o 
  -2  11  17       96.79       86.71     12.05 o 
  -1  11  17       66.47       71.09     15.27 o 
   0  11  17      136.31      184.83     28.08 o 
   1  11  17        2.22        8.54     10.09 o 
   2  11  17       13.84       13.55     11.85 o 
  -3  12  17       41.56       40.90     13.05 o 
  -2  12  17        7.91       24.20     10.74 o 
  -1  12  17      373.85      404.21     26.18 o 
   0  12  17        9.71        9.21     11.84 o 
   1  12  17      137.25       82.13     18.98 o 
   2  12  17       30.07       25.87     13.38 o 
  -2  13  17       65.65       64.72     24.79 o 
  -1  13  17        5.78        4.58      7.74 o 
   0  13  17      194.01      198.42     24.35 o 
   1  13  17        1.17       19.54     13.82 o 
  -6   0  18      411.30      452.55     48.42 o 
  -5   0  18        3.24       10.78     13.66 o 
  -4   0  18      289.50      217.98     25.78 o 
  -3   0  18       57.10       54.16     11.92 o 
  -2   0  18      997.20       49.03     14.59 o 
  -1   0  18        1.84       18.37      5.06 o 
  -1   0  18       47.85       36.78      8.57 o 
   0   0  18       35.69      115.20     19.73 o 
   1   0  18     2085.56     1561.51     59.28 o 
   2   0  18       81.93      139.41     22.92 o 
   3   0  18      425.01      330.14     33.89 o 
   4   0  18      569.56      540.36     75.24 o 
   5   0  18      140.41      207.05     46.29 o 
  -6   1  18        7.87       12.04     10.83 o 
  -5   1  18       23.94       20.70      9.38 o 
  -4   1  18       46.93       40.70      8.46 o 
  -3   1  18      284.01      286.48     15.20 o 
  -2   1  18      233.92      195.08     10.13 o 
  -1   1  18       71.79       69.42      8.28 o 
   0   1  18        6.86       17.97      4.98 o 
   1   1  18      136.77      436.95     16.05 o 
   2   1  18      141.46      164.30     13.47 o 
   3   1  18       13.54       19.45     10.27 o 
   4   1  18       25.23       35.48     10.54 o 
   5   1  18      262.03      228.33     17.83 o 
  -6   2  18      555.19      654.78     39.99 o 
  -5   2  18       18.12        8.38      8.92 o 
  -4   2  18      488.03      531.66     30.59 o 
  -3   2  18      115.52      105.24     10.62 o 
  -2   2  18     2189.44     2122.97     43.89 o 
  -1   2  18      190.25      254.97     14.85 o 
   0   2  18     4252.68     4573.93     81.21 o 
   1   2  18      265.28      207.48     11.88 o 
   2   2  18      552.73      606.18     22.86 o 
   3   2  18       34.75       35.37      9.88 o 
   4   2  18       69.59       56.40     16.29 o 
  -6   3  18        0.35       35.35     12.51 o 
  -5   3  18      490.83      504.97     23.17 o 
  -4   3  18      483.47      443.22     29.04 o 
  -3   3  18        6.04        2.73      5.29 o 
  -2   3  18      273.79      296.64     20.52 o 
  -1   3  18     1742.73     1388.41     31.17 o 
   0   3  18      235.24      254.35     10.23 o 
   1   3  18      155.55      165.87     11.05 o 
   2   3  18       37.44       42.37      9.11 o 
   3   3  18       16.23       17.52      9.00 o 
   4   3  18       66.15       21.87     10.30 o 
  -6   4  18       10.22       31.24     11.99 o 
  -5   4  18      215.82      207.65     18.91 o 
  -4   4  18       48.57       64.07      9.99 o 
  -3   4  18       55.93       40.70      7.85 o 
  -2   4  18      316.68      394.84     18.63 o 
  -1   4  18       67.52      131.31     10.94 o 
   0   4  18      414.36      542.43     15.02 o 
   1   4  18       29.56       83.51      8.49 o 
   2   4  18       77.87       68.54      9.97 o 
   3   4  18       18.38       18.50      9.89 o 
   4   4  18       85.83      105.89     18.95 o 
  -6   5  18        3.82       15.62     10.51 o 
  -5   5  18       44.66       47.79     13.22 o 
  -4   5  18       57.25       53.46     11.20 o 
  -3   5  18      381.90      360.18     17.74 o 
  -2   5  18       45.95       37.73      9.97 o 
  -1   5  18      403.30      337.65     17.29 o 
   0   5  18      535.73      473.99     14.09 o 
   1   5  18       34.27       44.73      8.10 o 
   2   5  18      781.75      650.74     24.82 o 
   3   5  18        0.73        7.49      8.50 o 
   4   5  18       94.09       70.03     40.53 o 
  -5   6  18        3.22       12.93      9.39 o 
  -4   6  18       27.05       31.94      9.31 o 
  -3   6  18       86.18       61.70     12.98 o 
  -2   6  18      246.91      284.66     15.79 o 
  -1   6  18       43.96       55.31      7.10 o 
   0   6  18      796.83      874.14     24.81 o 
   1   6  18      115.23      125.01     11.08 o 
   2   6  18        1.45       14.33      6.56 o 
   3   6  18      136.75      151.66     20.69 o 
   4   6  18       31.25       37.15     14.36 o 
  -5   7  18       82.70       64.28     12.98 o 
  -4   7  18       94.07       63.20     11.54 o 
  -3   7  18       36.82       41.51      9.80 o 
  -2   7  18        8.10       32.35      8.54 o 
  -1   7  18       58.50      146.44     14.94 o 
   0   7  18      145.94      148.51     11.28 o 
   1   7  18        7.85       41.65      9.01 o 
   2   7  18       55.63       63.54      9.37 o 
   3   7  18      117.83      168.29     22.21 o 
   4   7  18        3.39       10.52     12.18 o 
  -5   8  18      100.70       87.57     18.78 o 
  -4   8  18        2.45       -3.75      8.32 o 
  -3   8  18      182.55      153.42     17.22 o 
  -2   8  18      256.64      240.22     23.27 o 
  -1   8  18       87.09      154.64     17.62 o 
   0   8  18       16.11       30.63      7.82 o 
   1   8  18      131.08      127.88     13.04 o 
   2   8  18       97.82      108.01     14.68 o 
   3   8  18       97.16       66.94     16.09 o 
  -5   9  18      241.86      212.64     24.60 o 
  -4   9  18       37.79       14.39      8.57 o 
  -3   9  18       69.89       20.46      9.24 o 
  -2   9  18       11.18       19.76     11.60 o 
  -1   9  18      507.06      510.00     33.59 o 
   0   9  18      562.63      576.30     22.94 o 
   1   9  18       27.60       34.44     10.71 o 
   2   9  18       32.89       21.96     10.47 o 
   3   9  18      444.99      414.34     32.77 o 
  -4  10  18      352.04      321.08     27.03 o 
  -3  10  18      127.50      123.78     23.67 o 
  -2  10  18        3.05        4.99      7.66 o 
  -1  10  18        4.63       14.85      9.72 o 
   0  10  18       89.22      143.84     17.02 o 
   1  10  18      384.88      455.78     43.71 o 
   2  10  18       30.15       33.00     13.30 o 
  -3  11  18       32.75       30.93      9.73 o 
  -2  11  18       43.47       38.29     10.75 o 
  -1  11  18        2.75        8.98     10.01 o 
   0  11  18        5.94       22.96     10.87 o 
   1  11  18        3.35       25.69     15.14 o 
  -3   0  20        1.59        5.37     12.61 o 
  -5   0  22        3.37        3.80     11.28 o 
   5   0  14        0.03       -1.35     20.89 o 
   3   0  16        2.61       -0.47      6.95 o 
   5   0  16       10.15      -10.36     12.87 o 
   1   0  18       78.44      471.31     35.65 o 
   3   0  18       15.83       16.34     14.26 o 
   2  11  18       65.29       74.01     17.04 o 
  -3  12  18       74.89       59.85     14.52 o 
  -2  12  18       43.48       40.24     12.32 o 
  -1  12  18       56.46       69.25     14.34 o 
   0  12  18       44.69       29.82     13.77 o 
   1  12  18       87.48      114.89     20.40 o 
  -1  13  18       10.69       43.80     12.97 o 
   0  13  18      366.48      439.15     34.22 o 
  -6   1  19       25.35       31.74     12.13 o 
  -5   1  19        9.40        0.65      8.44 o 
  -4   1  19      494.07      470.26     21.37 o 
  -3   1  19      950.38      856.55     33.83 o 
  -2   1  19      767.62      674.78     18.54 o 
  -1   1  19     1278.43     1112.47     29.91 o 
   0   1  19       33.64       31.80      5.86 o 
   1   1  19      136.34      183.31     12.82 o 
   2   1  19       85.30       84.17     11.53 o 
   3   1  19      249.77      218.23     21.17 o 
   4   1  19       34.44       56.49     20.09 o 
  -6   2  19      826.20     1005.42     39.23 o 
  -5   2  19       44.98       43.47     11.56 o 
  -4   2  19     1014.13      942.21     30.16 o 
  -3   2  19      252.42      284.33     16.13 o 
  -2   2  19      260.06      299.79     19.80 o 
  -1   2  19       71.65      123.71      9.10 o 
   0   2  19       29.06       57.10      6.60 o 
   1   2  19      446.13      408.55     18.27 o 
   2   2  19      930.07      990.33     69.54 o 
   3   2  19       59.51       51.55     11.25 o 
   4   2  19      326.38      309.44     22.10 o 
  -6   3  19        7.33      113.84     15.97 o 
  -5   3  19       88.43       69.57     19.92 o 
  -4   3  19      474.78      531.04     23.14 o 
  -3   3  19       22.81       21.03      7.19 o 
  -2   3  19       22.94       40.70      7.89 o 
  -1   3  19       28.17       86.70     13.64 o 
   0   3  19       19.74       50.42      5.73 o 
   1   3  19       63.44       88.28      8.67 o 
   2   3  19      120.07       95.25     12.87 o 
   3   3  19      431.03      410.50     24.13 o 
   4   3  19       27.19       27.81     10.35 o 
  -6   4  19      214.85      249.81     22.13 o 
  -5   4  19       25.01       20.52     10.03 o 
  -4   4  19      775.28      634.54     28.57 o 
  -3   4  19      102.78      127.71     12.28 o 
  -2   4  19     1240.32     1024.31     29.82 o 
  -1   4  19      187.48      218.37     20.97 o 
   0   4  19      790.87      825.86     22.23 o 
   1   4  19        9.65       10.65      7.73 o 
   2   4  19       24.61       38.79      8.75 o 
   3   4  19        1.35        4.05      8.19 o 
   4   4  19      187.86      154.79     39.92 o 
  -5   5  19      449.13      453.89     26.60 o 
  -4   5  19       91.05       87.58     13.46 o 
  -3   5  19       47.42       42.53      8.16 o 
  -2   5  19       28.89        5.08      5.33 o 
  -1   5  19       53.04       77.45      8.00 o 
   0   5  19     1107.93     1032.77     32.17 o 
   1   5  19       29.02       18.23      7.01 o 
   2   5  19      240.22      267.15     17.23 o 
   3   5  19      240.88      256.82     21.00 o 
   4   5  19       21.18       43.40     15.63 o 
  -5   6  19       11.52       11.26      8.97 o 
  -4   6  19       16.78       10.74      8.58 o 
  -3   6  19       24.41       20.77      8.50 o 
  -2   6  19       30.45       37.03     12.72 o 
  -1   6  19       97.00       57.78     10.04 o 
   0   6  19       80.97       80.60     10.12 o 
   1   6  19       13.07       18.09      8.08 o 
   2   6  19       70.26       59.38     10.44 o 
   3   6  19       22.07       17.75     17.11 o 
  -5   7  19       76.36       65.73     17.69 o 
  -4   7  19      273.34      269.76     20.42 o 
  -3   7  19        1.45        2.84      7.93 o 
  -2   7  19      348.04      388.78     34.40 o 
  -1   7  19      204.83      127.13     13.37 o 
   0   7  19       75.71       94.14     11.17 o 
   1   7  19       14.46       30.09      9.31 o 
   2   7  19        2.33       18.63      9.67 o 
   3   7  19        5.09       26.54     13.30 o 
  -5   8  19        7.09        6.54     11.38 o 
  -4   8  19        9.69       16.94      9.09 o 
  -3   8  19      408.33      365.66     22.19 o 
  -2   8  19       79.79       91.72     12.34 o 
  -1   8  19      190.40      170.30     19.27 o 
   0   8  19       15.35        8.55      6.93 o 
   1   8  19      372.41      386.31     22.48 o 
   2   8  19       33.76        8.08     13.14 o 
   3   8  19       19.34       19.27     12.86 o 
  -4   9  19       55.65       58.82     11.73 o 
  -3   9  19       25.84       29.95     10.08 o 
  -2   9  19      574.61      585.71     36.21 o 
  -1   9  19       21.88       48.78     10.67 o 
   0   9  19       40.20       71.56     13.52 o 
   1   9  19      162.19      289.97     21.40 o 
   2   9  19        6.84        6.99      9.31 o 
  -4  10  19      120.66       61.57     16.38 o 
  -3  10  19       66.58       85.25     13.68 o 
  -2  10  19       40.12       28.21      9.79 o 
  -1  10  19       83.55      130.78     13.92 o 
   0  10  19      100.62      137.46     17.17 o 
   1  10  19       25.42       14.31     11.97 o 
   2  10  19        5.00       20.78     12.99 o 
  -3  11  19      119.24      107.33     15.40 o 
  -2  11  19       35.08       30.07     12.97 o 
  -1  11  19       87.66       84.98     15.06 o 
   0  11  19      107.64      111.81     20.09 o 
   1  11  19        3.55        2.08     18.26 o 
  -2  12  19       60.13       66.38     22.49 o 
  -1  12  19        6.79       20.08     12.25 o 
   0  12  19        9.71        6.66     12.98 o 
  -6   0  20      157.05      177.03     28.79 o 
  -5   0  20      465.12      463.56     57.75 o 
  -4   0  20      553.85      512.57     53.85 o 
  -3   0  20       42.02       47.88     15.43 o 
  -2   0  20      702.52      655.13     36.61 o 
  -1   0  20        1.37       22.40      8.08 o 
  -1   0  20       35.33       46.22      9.66 o 
   0   0  20      471.70      551.02     38.07 o 
   1   0  20      856.70      844.95     53.14 o 
   1   0  20       32.32      180.03     29.95 o 
   2   0  20      200.72      172.97     26.98 o 
   3   0  20      365.70      250.19     32.47 o 
   4   0  20       28.23       32.79     14.83 o 
  -5   1  20       32.70       66.05     13.71 o 
  -4   1  20       82.29       84.89     13.87 o 
  -3   1  20      319.44      276.43     19.15 o 
  -2   1  20       21.49       24.63      5.59 o 
  -1   1  20      230.64      280.90     15.41 o 
   0   1  20      190.89      196.72     12.17 o 
   1   1  20      153.48      259.25     16.10 o 
   2   1  20      368.56      327.38     25.40 o 
   3   1  20      166.12      134.74     18.53 o 
   4   1  20       25.36       28.34     13.15 o 
  -5   2  20      109.39      150.90     36.36 o 
  -4   2  20     1375.42     1314.77     37.62 o 
  -3   2  20      153.89      205.49     14.49 o 
  -2   2  20      518.57      533.61     25.13 o 
  -1   2  20       89.35      150.94     10.18 o 
   0   2  20       12.76       28.56      5.82 o 
   1   2  20       70.20       81.10     15.68 o 
   2   2  20      106.01      123.80     17.66 o 
   3   2  20      376.58      341.20     22.92 o 
   4   2  20        9.08       12.22     10.14 o 
  -5   3  20      401.16      426.55     26.15 o 
  -4   3  20      159.25      153.61     16.36 o 
  -3   3  20       67.50       84.38     10.51 o 
  -2   3  20        1.85        4.86      5.54 o 
  -1   3  20      175.57      149.25     12.46 o 
   0   3  20     1164.06     1130.88     48.41 o 
   1   3  20      169.81      260.09     22.45 o 
   2   3  20       42.10       73.44     14.62 o 
   3   3  20      298.69      275.11     36.51 o 
   4   3  20      113.02       67.89     18.13 o 
  -5   4  20       13.90       20.52      9.81 o 
  -4   4  20      287.51      298.66     21.38 o 
  -3   4  20       41.66       20.58      7.02 o 
  -2   4  20       39.77       26.35      7.56 o 
  -1   4  20       24.24       26.98      6.96 o 
   0   4  20      136.75      144.88     10.64 o 
   1   4  20       21.93       43.41     11.45 o 
   2   4  20        7.21        2.22      8.77 o 
   3   4  20        7.40       17.16     10.03 o 
  -5   5  20       29.35       22.82     10.53 o 
  -4   5  20      495.58      445.47     31.90 o 
  -3   5  20      162.37      136.69     19.92 o 
  -2   5  20      346.09      385.21     21.23 o 
  -1   5  20       24.48       23.94      7.86 o 
   0   5  20        1.27        6.31      6.65 o 
   1   5  20        6.16       39.39      8.30 o 
   2   5  20        3.93        1.49      8.99 o 
   3   5  20       19.26       21.10     12.56 o 
  -5   6  20        3.63        5.24     10.55 o 
  -4   6  20       24.13       17.30      9.64 o 
  -3   6  20       56.91       38.10     11.64 o 
  -2   6  20       36.87       47.44     10.19 o 
  -1   6  20       17.87       12.81      7.71 o 
   0   6  20        1.49        2.82      6.54 o 
   1   6  20      194.66      165.54     15.04 o 
   2   6  20      130.26      103.60     18.88 o 
   3   6  20       30.65       33.22     14.21 o 
  -4   7  20      192.40      218.04     23.30 o 
  -3   7  20       38.57       30.35     10.78 o 
  -2   7  20       74.35       75.77     11.63 o 
  -1   7  20       57.80       69.68     11.38 o 
   0   7  20        0.99        1.97     11.87 o 
   1   7  20       51.01       69.53     11.20 o 
   2   7  20       25.86       11.42     11.85 o 
   3   7  20      215.79      282.93     45.19 o 
  -4   8  20       76.26       64.35     15.07 o 
  -3   8  20       33.52       27.95      9.41 o 
  -2   8  20      321.34      306.44     20.33 o 
  -1   8  20       47.96      119.76     16.79 o 
   0   8  20        0.04        9.42     10.91 o 
   1   8  20       16.70       24.13     10.57 o 
   2   8  20       86.06       96.91     18.79 o 
  -4   9  20      255.86      287.46     22.31 o 
  -3   9  20      125.68       76.55     12.92 o 
  -2   9  20       22.66       14.20      8.97 o 
  -1   9  20      949.44      863.34     37.08 o 
   0   9  20      350.03      449.60     27.57 o 
   1   9  20       14.64        9.70     11.48 o 
   2   9  20       36.34       40.25     20.18 o 
  -3  10  20      108.36       90.26     21.04 o 
  -2  10  20       58.08       52.81     11.58 o 
  -1  10  20       13.09       12.05     10.76 o 
   0  10  20       44.51       84.03     22.52 o 
   1  10  20      142.17      147.54     26.27 o 
  -2  11  20      185.83      173.21     22.84 o 
  -1  11  20       31.82       27.75     12.91 o 
   0  11  20      506.49      768.79     44.41 o 
  -5   1  21       42.80       45.59     19.17 o 
  -4   1  21       65.66       42.64     11.19 o 
  -3   1  21      275.88      220.96     18.28 o 
  -2   1  21        5.52       16.04      6.68 o 
  -1   1  21      513.64      546.03     20.45 o 
   0   1  21      572.77      607.58     20.75 o 
   1   1  21       30.59       18.34      7.79 o 
   2   1  21        2.89        6.50     10.34 o 
   3   1  21      341.04      333.85     38.33 o 
  -5   2  21      179.83      167.46     18.41 o 
  -4   2  21      558.86      498.73     33.34 o 
  -3   2  21      231.51      229.70     15.62 o 
  -2   2  21      910.84      951.89     29.10 o 
  -1   2  21      113.29      119.24      9.79 o 
   0   2  21      138.47      253.88     12.04 o 
   1   2  21      228.81      317.75     35.99 o 
   2   2  21      343.19      317.29     26.05 o 
   3   2  21       40.39       38.93     11.90 o 
  -5   3  21        3.58       16.77     10.02 o 
  -4   3  21       13.54        5.50      8.80 o 
  -3   3  21       88.41      131.83     12.92 o 
  -2   3  21       23.10       26.66      7.84 o 
  -1   3  21      401.84      390.20     18.08 o 
   0   3  21      112.99      173.58     18.42 o 
   1   3  21       56.86      155.81     16.28 o 
   2   3  21        2.08      -12.85      9.21 o 
   3   3  21        0.91       15.50     10.43 o 
  -5   4  21       18.72       28.03     11.16 o 
  -4   4  21      160.76      138.84     16.10 o 
  -3   4  21       23.29       24.50      9.45 o 
  -2   4  21       62.32       69.72     11.56 o 
  -1   4  21       39.54       33.96      9.29 o 
   0   4  21       14.55       29.84      8.05 o 
   1   4  21       43.82       47.82     10.13 o 
   2   4  21       12.18        4.47      9.36 o 
   3   4  21       77.77       66.14     13.76 o 
  -5   5  21      221.72      265.35     26.03 o 
  -4   5  21      941.60      879.11     34.62 o 
  -3   5  21       10.33        4.34     11.45 o 
  -2   5  21      464.04      402.71     25.78 o 
  -1   5  21      160.63      152.57     14.73 o 
   0   5  21        7.24       14.13      9.54 o 
   1   5  21      117.88       55.67     18.03 o 
   2   5  21       16.57        8.42      9.87 o 
  -3   0  22        3.52       11.74     13.93 o 
  -1   0  22        0.00        9.87     13.49 o 
  -3   0  24        1.26        9.76     16.23 o 
   3   0  20       13.59       10.00     12.91 o 
   3   5  21       47.40       33.00     14.22 o 
  -4   6  21       14.47        8.51      9.33 o 
  -3   6  21       63.80       67.01     12.39 o 
  -2   6  21        3.56        6.03     11.94 o 
  -1   6  21       34.57       82.19     11.35 o 
   0   6  21        5.52       19.60      9.57 o 
   1   6  21       30.25       66.41     11.93 o 
   2   6  21        2.22        5.86      9.44 o 
  -4   7  21        7.34        1.30     10.91 o 
  -3   7  21       39.08       28.43      9.71 o 
  -2   7  21       15.35       13.99      8.73 o 
  -1   7  21      187.56      127.55     14.47 o 
   0   7  21      376.36      333.74     49.59 o 
   1   7  21      105.81      175.21     29.29 o 
   2   7  21      114.36       88.32     18.83 o 
  -4   8  21       12.70        6.34      9.41 o 
  -3   8  21      203.67      176.51     17.70 o 
  -2   8  21      111.57      129.89     15.39 o 
  -1   8  21        0.69       10.92     10.01 o 
   0   8  21        0.03       12.52     10.09 o 
   1   8  21      302.74      285.17     22.56 o 
   2   8  21       16.83       37.27     14.38 o 
  -3   9  21       84.44       85.07     13.99 o 
  -2   9  21       43.66       40.94     11.15 o 
  -1   9  21       20.30       40.05     12.52 o 
   0   9  21       52.57       65.32     14.24 o 
   1   9  21      281.65      284.06     28.28 o 
  -2  10  21       78.47       49.07     16.61 o 
  -1  10  21       86.47      109.40     31.22 o 
   0  10  21       37.93       26.44     12.50 o 
  -5   0  22       86.06       68.39     41.30 o 
  -4   0  22       22.68       -4.78     12.25 o 
  -3   0  22       90.61       67.73     17.56 o 
  -2   0  22      279.02      228.72     32.03 o 
  -1   0  22        0.06       11.64      7.80 o 
   0   0  22       26.45       50.81     17.88 o 
   1   0  22      284.78      238.01     33.56 o 
   1   0  22       10.77       74.49     13.78 o 
   2   0  22       23.62       66.69     21.50 o 
   3   0  22      680.15      640.54     51.44 o 
   3   0  22       25.41       32.95     15.16 o 
  -5   1  22       56.33       56.38     13.56 o 
  -4   1  22        2.30        1.95      8.92 o 
  -3   1  22       27.20       21.23      9.33 o 
  -2   1  22       46.82       55.99     10.66 o 
  -1   1  22        5.91        4.15      4.79 o 
   0   1  22       95.56      123.94     17.37 o 
   1   1  22       63.70      139.77     19.60 o 
   2   1  22      344.82      287.53     34.99 o 
   3   1  22        1.58       23.24     12.64 o 
  -5   2  22        3.17       21.03     10.77 o 
  -4   2  22        2.64       12.78      9.72 o 
  -3   2  22        8.92       11.20      7.39 o 
  -2   2  22       47.85       35.73      8.21 o 
  -1   2  22      324.62      294.69     27.80 o 
   0   2  22        4.62        7.89      6.28 o 
   1   2  22       78.53       85.70     16.26 o 
   2   2  22       33.16       27.79     13.70 o 
   3   2  22       51.88       36.06     11.94 o 
  -4   3  22      469.84      484.68     41.87 o 
  -3   3  22       27.78       23.60      9.77 o 
  -2   3  22       68.17       75.78     12.08 o 
  -1   3  22      355.42      332.17     20.02 o 
   0   3  22      496.88      506.95     28.80 o 
   1   3  22        1.58        6.65     11.05 o 
   2   3  22       14.98       10.81     11.28 o 
   3   3  22       30.83       55.67     15.34 o 
  -4   4  22       94.51       84.75     14.44 o 
  -3   4  22       14.11       18.11      9.73 o 
  -2   4  22       33.98       26.07      9.48 o 
  -1   4  22      118.38      122.13     13.93 o 
   0   4  22        0.35        7.07      8.96 o 
   1   4  22        2.26       -2.59     10.62 o 
   2   4  22        1.75        6.99      9.93 o 
  -4   5  22        5.85        8.48      9.37 o 
  -3   5  22       40.30       19.88     11.96 o 
  -2   5  22       47.32       37.94     17.67 o 
  -1   5  22        4.60       28.87      9.79 o 
   0   5  22      141.76      138.96     17.09 o 
   1   5  22        1.10      -10.51     10.05 o 
   2   5  22        3.83       13.75     10.18 o 
  -4   6  22      108.05       72.40     14.07 o 
  -3   6  22       77.80       67.14     12.83 o 
  -2   6  22       77.78       97.43     18.25 o 
  -1   6  22      152.30      169.23     18.82 o 
   0   6  22        3.25       21.67     10.52 o 
   1   6  22      119.44      110.74     16.33 o 
   2   6  22       33.45       41.90     13.25 o 
  -3   7  22      110.03      144.78     16.59 o 
  -2   7  22        2.43        5.33      8.34 o 
  -1   7  22      233.52      209.75     21.06 o 
   0   7  22       93.80       66.07     13.99 o 
   1   7  22       23.75       89.06     15.58 o 
  -3   8  22        1.85        8.91      9.56 o 
  -2   8  22      141.80      112.61     16.23 o 
  -1   8  22       14.38      109.51     17.85 o 
   0   8  22        7.78       17.99     11.14 o 
   1   8  22        2.19       25.42     16.14 o 
  -2   9  22        2.75       12.97      9.47 o 
  -1   9  22      273.51      306.10     25.21 o 
   0   9  22      319.80      369.41     39.92 o 
  -4   1  23      237.50      230.61     20.61 o 
  -3   1  23      118.72      155.51     23.83 o 
  -2   1  23       10.32        2.96      6.70 o 
  -1   1  23      265.49      207.98     16.83 o 
   0   1  23      157.24      264.42     38.88 o 
   1   1  23       15.45       24.62     13.51 o 
   2   1  23       83.85       74.65     17.53 o 
  -4   2  23      157.07      134.43     16.55 o 
  -3   2  23      310.99      249.36     20.11 o 
  -2   2  23      349.29      355.86     25.24 o 
  -1   2  23        3.25        6.24      7.69 o 
   0   2  23        3.35        2.00     10.95 o 
   1   2  23       22.58        7.54     12.01 o 
   2   2  23      171.69      116.90     40.25 o 
  -4   3  23       25.63       13.01     10.03 o 
  -3   3  23       20.96       27.20      9.98 o 
  -2   3  23        0.59        6.23      7.98 o 
  -1   3  23        5.51       11.14      8.00 o 
   0   3  23      179.82      192.75     19.20 o 
   1   3  23       56.90       47.21     16.62 o 
   2   3  23        5.02       12.90     12.87 o 
  -4   4  23       23.80       20.19     11.10 o 
  -3   4  23       74.08       48.73     12.15 o 
  -2   4  23       19.76       19.18      9.23 o 
  -1   4  23       22.89        2.73      9.54 o 
   0   4  23       29.38       12.52     10.85 o 
   1   4  23       20.31      140.13     21.48 o 
   2   4  23        8.25        5.37     10.47 o 
  -3   5  23       30.97       17.85      9.84 o 
  -2   5  23       10.28       17.97      9.43 o 
  -1   5  23        1.09        7.42      9.81 o 
   0   5  23       31.74       48.27     12.45 o 
   1   5  23      564.14      562.91     69.37 o 
  -3   6  23       12.77       18.21     10.53 o 
  -2   6  23        2.69        6.53      8.88 o 
  -1   6  23       11.09       57.85     13.55 o 
   0   6  23        0.31       11.65     10.51 o 
   1   6  23       25.16       19.86     12.25 o 
  -3   7  23      115.30      147.64     17.42 o 
  -2   7  23       27.43       30.61     10.27 o 
  -1   7  23      246.59      267.46     23.96 o 
   0   7  23       81.30      103.91     16.87 o 
   1   7  23       12.03       39.75     16.02 o 
  -2   8  23       83.52       87.47     14.21 o 
  -1   8  23       55.55       59.01     15.38 o 
   0   8  23       83.71       79.95     22.75 o 
  -4   0  24       48.77       35.84     32.58 o 
  -3   0  24       32.04       62.06     18.27 o 
  -2   0  24       26.90       41.68     15.59 o 
  -1   0  24      151.01      213.43     24.96 o 
  -1   0  24        5.77       27.97     18.65 o 
   0   0  24      193.29      231.21     37.51 o 
   1   0  24        7.64       70.88     23.86 o 
   1   0  24      202.86      358.00     42.45 o 
  -4   1  24       24.62       16.08     10.54 o 
  -3   1  24       22.11       24.39     10.28 o 
  -2   1  24       17.33       23.55      9.49 o 
  -1   1  24       23.24       16.03      9.02 o 
   0   1  24        0.92       16.13     13.02 o 
   1   1  24       50.12       93.37     18.11 o 
  -3   2  24      444.95      451.96     26.15 o 
  -2   2  24       14.59        6.65      8.58 o 
  -1   2  24       34.41       43.26     13.20 o 
   0   2  24       56.11       49.18     15.57 o 
   1   2  24      204.33      321.84     32.30 o 
  -3   3  24       13.64       13.97      9.95 o 
  -2   3  24       26.98       22.26      9.96 o 
  -1   3  24       13.36        6.11     10.21 o 
   0   3  24      228.42      245.26     30.44 o 
   1   3  24       54.73       77.33     17.87 o 
  -3   4  24       18.31       16.32      9.66 o 
  -2   4  24       28.34       10.50      8.85 o 
  -1   4  24      530.83      526.84     31.06 o 
   0   4  24       11.40       26.01     11.09 o 
   1   4  24      182.99      153.50     22.84 o 
  -3   5  24       26.68       18.29     10.83 o 
  -2   5  24       28.11       15.97      9.91 o 
  -1   5  24       23.31      107.21     16.98 o 
   0   5  24        9.61        0.57      9.78 o 
  -2   6  24       48.47       35.83     14.53 o 
  -1   6  24       36.20       45.25     13.46 o 
   0   6  24        9.92        6.64     11.42 o 
  -3   1  25       31.50       24.15     10.68 o 
  -2   1  25        5.65       23.50      9.81 o 
  -1   1  25       71.45       84.90     15.75 o 
   0   1  25       10.32       15.85     13.47 o 
  -2   2  25      231.71      263.01     20.69 o 
  -1   2  25      163.15      204.97     21.02 o 
   0   2  25       29.54       33.34     14.51 o 
  -2   3  25       10.02        7.48      9.02 o 
  -1   3  25       31.33       47.59     13.33 o 
   0   3  25      202.62      241.70     28.56 o 
  -2   4  25       22.76       13.74     11.72 o 
  -1   4  25       15.52       51.29     13.88 o 
                                                 
